# Supplementary material for: Activation of Arabidopsis Seed Hair Development by Cotton Fiber-Related Genes
Source: PLoS One. 2011 Jul 11;6(7):e21301. doi: 10.1371/journal.pone.0021301 (PMC3136922; doi:10.1371/journal.pone.0021301)
Supplement: Table S1 — List of differentially expressed genes. (XLS) [file pone.0021301.s001.xls]

## Sheet: #1
Table S1. List of differentially expressed genes
-2 DPA (Epidermis ) vs. -2 DPA (Inner Ovules)				Up/Down in epidermis
Oligo ID	Gene ID	Fold Change	P value	Regulation
AI055589	AI055589	2.54358	0.0442007	up
AI725469	AI725469	1.37872	0.000833357	up
AI726319	AI726319	1.49762	0.000532501	up
AI727994	AI727994	1.43728	0.0167778	up
AI728672	AI728672	1.35397	0.0144942	up
AI728683	AI728683	1.67319	0.0286315	up
AI730621	AI730621	1.67871	0.0272009	up
atpE	NP1426414	1.9633	0.000376256	down
AW187187	AW187187	1.37234	0.0270409	up
AW561930	AW561930	1.50613	0.0215394	up
AW587435	AW587435	2.3696	0.00846774	down
AW587449	AW587449	1.38295	0.00158925	up
AW587458	AW587458	1.39804	0.0257353	up
AW587466	AW587466	1.34094	0.0116965	down
AW587467	AW587467	1.74862	0.0285625	down
AW587486	AW587486	1.31057	0.00945907	up
AW587512	AW587512	1.75804	0.0288667	down
AW587514	AW587514	1.34448	0.0188314	down
AY072821	AY072821	1.31354	0.00130423	down
AY082386	AY082386	2.10608	0.0253856	down
BE052251	BE052251	2.18572	0.017642	down
BE052707	BE052707	1.77467	0.0286175	up
BE053191	BE053191	2.2257	0.03271	down
BE053778	BE053778	1.4929	0.00494644	down
BE053804	BE053804	2.29606	0.00763291	up
BF268488	BF268488	2.91705	0.00211341	down
BF271501	BF271501	1.32304	0.0266073	up
BF271805	BF271805	1.33136	0.0354548	up
BF274260	BF274260	1.41369	0.0479286	up
BF275139	BF275139	2.75894	0.00390447	down
BF277712	BF277712	1.92513	0.0142936	down
BF278494	BF278494	2.12055	0.0125806	down
BF279236	BF279236	1.31797	0.01171	down
BF279320	BF279320	1.52498	0.0361328	down
BG440142	BG440142	1.99362	0.00692565	down
BG440371	BG440371	1.62866	0.040824	up
BG441617	BG441617	2.26641	0.00682636	up
BG441619	BG441619	1.31591	0.00801412	up
BG442347	BG442347	1.89138	0.0297443	down
BG442793	BG442793	1.51033	0.0294436	down
BG443167	BG443167	2.54996	9.48776e-05	down
BG444687	BG444687	1.43102	0.0122729	down
BG444766	BG444766	1.4125	0.00150359	down
BG445392	BG445392	3.12983	0.00481361	down
BG447373	BG447373	2.14901	0.0310274	up
BM356395	BM356395	1.51013	0.0337432	up
BM358434	BM358434	2.06625	0.0299708	up
BM359220	BM359220	1.3776	0.0210897	up
BM359697	BM359697	1.32464	0.0190615	down
BM359787	BM359787	1.41054	0.00959529	up
CGI8_AW186865	AW186865	1.63354	0.00840195	down
CGI8_BE054528	BE054528	1.9878	0.00373498	up
CGI8_BF270181	BF270181	2.15484	0.00437033	down
CGI8_BG444009	BG444009	1.35793	0.0446497	down
CGI8_BG444539	BG444539	1.50149	0.0264716	down
CGI8_BM357936	BM357936	2.28527	0.00245861	down
CGI8_BM360160	BM360160	2.64727	0.0114718	up
CGI8_BQ403752	BQ403752	1.83334	0.0120054	down
CGI8_BQ404658	BQ404658	1.44589	0.0128461	up
CGI8_BQ406279	BQ406279	1.83279	0.0177636	up
CGI8_BQ410528	BQ410528	2.84342	0.0203959	down
CGI8_BQ411817	BQ411817	2.19984	0.0287727	down
CGI8_BQ413377	BQ413377	3.20922	0.00688211	up
CGI8_BQ414424	BQ414424	1.43455	0.0282226	up
CGI8_CA993941	CA993941	1.30119	0.0233601	down
CGI8_CA994070	CA994070	1.35492	0.00899784	up
CGI8_CO079223	CO079223	1.91599	0.0124122	up
CGI8_CO081584	CO081584	1.38397	0.0333495	down
CGI8_CO083705	CO083705	2.40464	0.0435452	up
CGI8_CO085071	CO085071	1.33874	0.0269937	up
CGI8_CO085710	CO085710	1.70871	0.0119834	up
CGI8_CO099670	CO099670	1.40602	0.0492266	up
CGI8_CO103995	CO103995	2.07001	0.0363553	down
CGI8_CO110159	CO110159	1.91426	0.00329949	down
CGI8_CO115018	CO115018	1.97579	0.00939316	up
CGI8_CO116346	CO116346	1.76525	0.0440368	up
CGI8_CO116628	CO116628	3.028	0.00473715	up
CGI8_CO116886	CO116886	2.4528	0.000301526	down
CGI8_CO118177	CO118177	1.3496	0.0121347	down
CGI8_CO118537	CO118537	1.75604	0.00365557	up
CGI8_CO119671	CO119671	1.33822	0.00368182	up
CGI8_CO121919	CO121919	1.78334	0.0456955	up
CGI8_CO122392	CO122392	2.30943	0.0445126	up
CGI8_CO123340	CO123340	1.90901	0.0205376	up
CGI8_DN800668	DN800668	2.29678	0.00580144	up
CGI8_DN801217	DN801217	1.44519	0.00373781	up
CGI8_DN816934	DN816934	1.94117	0.0116982	down
CGI8_DN817864	DN817864	1.34747	0.00976724	up
CGI8_DN817905	DN817905	1.6819	0.0123452	down
CGI8_DR452510	DR452510	1.30923	0.01967	up
CGI8_DR452546	DR452546	2.38145	0.0023828	down
CGI8_DR454653	DR454653	1.38333	0.00178997	up
CGI8_DR456016	DR456016	1.36834	0.0293408	down
CGI8_DR456768	DR456768	1.62992	0.0484739	up
CGI8_DR458262	DR458262	1.37156	0.01874	up
CGI8_DR459097	DR459097	2.07776	0.0333552	up
CGI8_DR460988	DR460988	1.39363	0.0122503	down
CGI8_DR461669	DR461669	1.66017	0.0261359	down
CGI8_DR461866	DR461866	1.33644	0.0411273	up
CGI8_DT047318	DT047318	1.56608	0.016374	down
CGI8_DT047663	DT047663	1.31195	0.0154109	down
CGI8_DT048899	DT048899	1.97761	0.0203726	up
CGI8_DT049640	DT049640	3.3904	0.00293614	down
CGI8_DT049880	DT049880	1.36719	0.0431255	up
CGI8_DT050243	DT050243	1.38527	0.0483155	down
CGI8_DT050252	DT050252	3.11185	0.00791132	up
CGI8_DT051035	DT051035	1.34361	0.00416481	down
CGI8_DT053095	DT053095	2.23596	0.0304142	down
CGI8_DT053294	DT053294	1.3514	0.00472648	up
CGI8_DT053438	DT053438	1.35331	0.0240854	up
CGI8_DT053470	DT053470	1.8141	0.0346814	down
CGI8_DT053989	DT053989	1.40322	0.0450146	up
CGI8_DT054012	DT054012	2.0908	0.00111511	up
CGI8_DT455843	DT455843	1.93836	0.0364518	up
CGI8_DT456520	DT456520	3.36717	0.0124427	up
CGI8_DT457852	DT457852	2.14013	0.00911189	down
CGI8_DT460162	DT460162	1.4679	0.0156773	up
CGI8_DT460333	DT460333	1.8779	0.00768137	up
CGI8_DT461247	DT461247	1.3287	0.0417713	up
CGI8_DT461548	DT461548	1.46217	0.0156239	down
CGI8_DT461901	DT461901	2.22603	0.000768508	down
CGI8_DT462218	DT462218	1.7918	0.010061	down
CGI8_DT462993	DT462993	2.39452	0.0468415	up
CGI8_DT463317	DT463317	1.61844	0.00296732	up
CGI8_DT464481	DT464481	1.41538	0.0443714	up
CGI8_DT465136	DT465136	1.74586	0.0367291	up
CGI8_DT465169	DT465169	1.39911	0.0319181	up
CGI8_DT465562	DT465562	2.06581	0.00886743	down
CGI8_DT466061	DT466061	1.4908	0.0140981	up
CGI8_DT468888	DT468888	2.38464	0.000386719	down
CGI8_DT527084	DT527084	2.62762	0.0234011	up
CGI8_DT527507	DT527507	1.55141	0.0411918	down
CGI8_DT551394	DT551394	1.50586	0.00717392	up
CGI8_DT551796	DT551796	1.30757	0.00391661	up
CGI8_DT553858	DT553858	3.21274	0.0245087	up
CGI8_DT554751	DT554751	1.45824	0.0360313	up
CGI8_DT556254	DT556254	2.64457	0.00387065	down
CGI8_DT556541	DT556541	1.31805	0.0285483	down
CGI8_DT556822	DT556822	1.38399	0.0402483	up
CGI8_DT556996	DT556996	1.59179	0.0466979	up
CGI8_DT560712	DT560712	1.34439	0.0331411	up
CGI8_DT561516	DT561516	2.07169	0.000237152	up
CGI8_DT563277	DT563277	2.69233	0.000903599	up
CGI8_DT565089	DT565089	1.75988	0.0262305	up
CGI8_DT566856	DT566856	1.40225	0.0430515	up
CGI8_DT568090	DT568090	1.72267	0.0233705	up
CGI8_DT568260	DT568260	1.52535	0.00109897	up
CGI8_DT569133	DT569133	1.89463	0.0162152	down
CGI8_DT569773	DT569773	1.33929	0.0215233	up
CGI8_DT570413	DT570413	1.84139	0.0268297	down
CGI8_DT570420	DT570420	1.61185	0.00742306	up
CGI8_DT571036	DT571036	1.31115	0.00730356	down
CGI8_DT571574	DT571574	1.58043	0.0240402	up
CGI8_DT574393	DT574393	1.92348	0.00448996	up
CGI8_DV849907	DV849907	3.06663	0.00206522	up
CGI8_DV850285	DV850285	1.33855	0.0256654	up
CGI8_NP1426411	NP1426411	1.44534	0.0336324	up
CGI8_TC58952	TC58952	2.0212	0.000191801	down
CGI8_TC58963	TC58963	2.20652	0.00125714	down
CGI8_TC58994	TC58994	2.60172	0.000477407	down
CGI8_TC59105	TC59105	2.24958	0.00376183	down
CGI8_TC59168	TC59168	1.61055	0.00097995	down
CGI8_TC59260	TC59260	1.40288	0.00608708	up
CGI8_TC59282	TC59282	2.92528	0.00365802	down
CGI8_TC59294	TC59294	2.59339	0.0100911	down
CGI8_TC59328	TC59328	1.57753	0.0299377	up
CGI8_TC59599	TC59599	2.02838	0.0335582	down
CGI8_TC59787	TC59787	2.55184	0.00425635	down
CGI8_TC59904	TC59904	1.73169	0.043006	down
CGI8_TC60002	TC60002	1.66498	0.0419736	down
CGI8_TC60027	TC60027	1.87759	0.00276585	up
CGI8_TC60035	TC60035	1.33707	0.0152906	down
CGI8_TC60063	TC60063	1.97396	0.00859326	down
CGI8_TC60133	TC60133	2.38641	0.0136108	down
CGI8_TC60278	TC60278	2.72844	0.000824138	down
CGI8_TC60386	TC60386	1.81801	0.0128854	down
CGI8_TC60499	TC60499	1.9836	0.0160888	up
CGI8_TC60521	TC60521	3.04061	0.00816913	down
CGI8_TC60660	TC60660	2.51538	0.0201326	up
CGI8_TC60696	TC60696	1.32428	0.0457579	up
CGI8_TC60801	TC60801	1.56889	0.0365683	down
CGI8_TC60813	TC60813	1.55408	0.00334418	up
CGI8_TC61092	TC61092	1.87643	0.0183319	up
CGI8_TC61195	TC61195	2.30739	0.0168867	up
CGI8_TC61224	TC61224	1.70627	0.0148425	up
CGI8_TC61252	TC61252	1.83669	0.0157033	down
CGI8_TC61492	TC61492	1.89115	0.00367355	up
CGI8_TC61523	TC61523	1.71624	0.0459118	down
CGI8_TC61545	TC61545	1.39697	0.0198396	down
CGI8_TC61923	TC61923	2.97281	0.00182104	up
CGI8_TC62073	TC62073	1.40129	0.000489282	down
CGI8_TC62112	TC62112	1.6947	9.57244e-05	up
CGI8_TC62161	TC62161	2.25304	0.0210712	up
CGI8_TC62224	TC62224	1.84249	0.0290146	up
CGI8_TC62578	TC62578	1.55507	0.0224035	up
CGI8_TC62737	TC62737	2.19773	0.0341193	up
CGI8_TC62898	TC62898	1.84484	0.0270337	up
CGI8_TC62944	TC62944	2.46473	0.0030631	up
CGI8_TC63004	TC63004	1.48154	0.0446274	up
CGI8_TC63372	TC63372	3.02333	0.00255017	down
CGI8_TC63449	TC63449	1.42364	0.0019834	up
CGI8_TC63736	TC63736	2.07497	0.0146752	down
CGI8_TC63766	TC63766	2.36073	0.00468185	up
CGI8_TC63946	TC63946	1.45806	0.0120198	down
CGI8_TC63972	TC63972	1.3264	0.00549225	up
CGI8_TC64030	TC64030	1.43706	0.033639	up
CGI8_TC64065	TC64065	1.42123	0.0134642	down
CGI8_TC64195	TC64195	1.37216	0.0345708	up
CGI8_TC64203	TC64203	1.49569	0.0376349	up
CGI8_TC64286	TC64286	1.67733	0.00943118	down
CGI8_TC64490	TC64490	1.41781	0.00997233	down
CGI8_TC64530	TC64530	1.33667	0.00472656	down
CGI8_TC64674	TC64674	1.92635	0.0106645	up
CGI8_TC64801	TC64801	4.08953	0.0126279	up
CGI8_TC64813	TC64813	1.62167	0.0206035	down
CGI8_TC65417	TC65417	1.64787	0.0401899	up
CGI8_TC65598	TC65598	1.42399	0.0276722	down
CGI8_TC65672	TC65672	1.37956	0.0244994	up
CGI8_TC65832	TC65832	1.59065	0.00325122	down
CGI8_TC65883	TC65883	1.39075	0.0039255	up
CGI8_TC65885	TC65885	1.74592	0.0246127	up
CGI8_TC66074	TC66074	2.97733	0.00256348	down
CGI8_TC66078	TC66078	1.93009	0.01517	down
CGI8_TC66249	TC66249	1.30075	0.0116357	down
CGI8_TC66274	TC66274	1.44335	0.0457704	up
CGI8_TC66489	TC66489	2.72119	0.0393945	up
CGI8_TC66537	TC66537	3.47581	0.00768259	down
CGI8_TC66556	TC66556	2.57537	0.0238899	down
CGI8_TC66789	TC66789	1.3456	0.00223835	down
CGI8_TC66818	TC66818	2.45852	0.0080602	down
CGI8_TC66854	TC66854	3.59406	0.00484538	up
CGI8_TC66878	TC66878	1.45579	0.00670025	up
CGI8_TC67168	TC67168	2.08627	0.00424077	down
CGI8_TC67175	TC67175	1.53973	0.022353	down
CGI8_TC67214	TC67214	2.65808	0.00154914	down
CGI8_TC67235	TC67235	1.51668	0.00531694	down
CGI8_TC67281	TC67281	1.5964	0.0466614	up
CGI8_TC67299	TC67299	1.515	0.0164698	up
CGI8_TC67321	TC67321	1.68536	0.0131362	up
CGI8_TC67322	TC67322	2.82658	0.000523422	down
CGI8_TC67373	TC67373	2.76198	0.00312933	up
CGI8_TC67384	TC67384	1.32866	0.00490975	down
CGI8_TC67395	TC67395	4.72397	0.00444531	up
CGI8_TC67494	TC67494	1.36634	0.0218926	down
CGI8_TC67656	TC67656	1.83848	0.0319298	up
CGI8_TC67694	TC67694	2.18592	0.00525058	down
CGI8_TC67717	TC67717	1.45128	0.0263075	up
CGI8_TC67771	TC67771	1.35807	0.00142925	up
CGI8_TC67915	TC67915	1.31657	0.0285732	up
CGI8_TC67976	TC67976	1.87623	0.000277848	down
CGI8_TC68099	TC68099	3.73312	0.000641405	up
CGI8_TC68149	TC68149	3.33521	0.00876992	up
CGI8_TC68203	TC68203	1.49214	0.0424921	down
CGI8_TC68213	TC68213	2.89909	0.00198797	down
CGI8_TC68360	TC68360	1.60215	0.0130609	up
CGI8_TC68373	TC68373	1.64495	0.0124319	down
CGI8_TC68540	TC68540	1.8989	0.0171749	up
CGI8_TC68566	TC68566	1.99832	0.00910629	down
CGI8_TC68602	TC68602	3.60995	0.00533261	up
CGI8_TC68702	TC68702	1.4723	0.0239005	down
CGI8_TC68707	TC68707	1.43373	0.0418005	up
CGI8_TC68777	TC68777	1.70672	0.0152317	down
CGI8_TC68784	TC68784	2.12994	0.0410423	down
CGI8_TC68817	TC68817	2.14563	0.0268286	down
CGI8_TC68866	TC68866	1.53274	0.024757	up
CGI8_TC69145	TC69145	3.66255	0.0121933	up
CGI8_TC69171	TC69171	2.39493	0.00448975	down
CGI8_TC69238	TC69238	1.97636	0.0253562	down
CGI8_TC69248	TC69248	1.43441	0.000381864	up
CGI8_TC69315	TC69315	2.14475	0.0234179	up
CGI8_TC69386	TC69386	2.24521	0.0183032	down
CGI8_TC69444	TC69444	1.36384	0.0115601	down
CGI8_TC69529	TC69529	1.59554	0.0269047	up
CGI8_TC69559	TC69559	1.34247	0.0272936	up
CGI8_TC69654	TC69654	1.6869	0.0485646	up
CGI8_TC69709	TC69709	2.27359	0.000376801	down
CGI8_TC69813	TC69813	1.42231	0.0482204	up
CGI8_TC69854	TC69854	1.43604	0.00842697	up
CGI8_TC69935	TC69935	3.8826	0.00189863	up
CGI8_TC70051	TC70051	1.65494	0.022021	down
CGI8_TC70074	TC70074	1.95363	0.0412347	up
CGI8_TC70112	TC70112	1.42832	0.0028518	up
CGI8_TC70131	TC70131	1.72871	0.0319221	down
CGI8_TC70203	TC70203	1.68064	0.0311711	up
CGI8_TC70335	TC70335	2.95008	0.0392592	up
CGI8_TC70337	TC70337	3.68874	0.021627	down
CGI8_TC70366	TC70366	3.03532	0.0301763	up
CGI8_TC70372	TC70372	3.8754	0.00241157	up
CGI8_TC70387	TC70387	1.53206	0.0175212	up
CGI8_TC70425	TC70425	1.38372	0.0270997	down
CGI8_TC70519	TC70519	3.10146	0.00550621	down
CGI8_TC70552	TC70552	1.46585	0.0313832	up
CGI8_TC70554	TC70554	3.57628	0.036078	up
CGI8_TC70571	TC70571	1.88702	0.0112205	up
CGI8_TC70586	TC70586	2.32088	0.0318594	up
CGI8_TC70595	TC70595	3.14987	0.0102832	up
CGI8_TC70628	TC70628	2.91278	0.0276635	up
CGI8_TC70776	TC70776	2.33331	0.00306702	down
CGI8_TC70965	TC70965	2.83916	0.00821979	up
CGI8_TC71142	TC71142	1.31612	0.0363093	down
CGI8_TC71146	TC71146	1.70036	0.00606368	down
CGI8_TC71299	TC71299	1.54283	0.0243257	up
CGI8_TC71306	TC71306	1.57616	0.00414639	down
CGI8_TC71318	TC71318	1.57022	0.0121843	up
CGI8_TC71372	TC71372	1.70029	0.0419542	up
CGI8_TC71373	TC71373	1.84585	0.0111292	up
CGI8_TC71489	TC71489	1.55841	0.0208985	up
CGI8_TC71497	TC71497	1.46348	0.0120855	down
CGI8_TC71507	TC71507	1.62902	0.0033174	up
CGI8_TC71531	TC71531	1.70795	0.032972	down
CGI8_TC71611	TC71611	1.33789	0.0267655	up
CGI8_TC71716	TC71716	2.41591	0.00131024	up
CGI8_TC71727	TC71727	2.43567	0.0108495	up
CGI8_TC71733	TC71733	1.54611	0.00865021	up
CGI8_TC71762	TC71762	1.41712	0.00653368	up
CGI8_TC71873	TC71873	3.34202	0.00665306	up
CGI8_TC71896	TC71896	1.46194	0.0213705	up
CGI8_TC71902	TC71902	1.98017	0.00514765	up
CGI8_TC71918	TC71918	2.00051	0.00970136	up
CGI8_TC71923	TC71923	1.323	0.0150842	up
CGI8_TC72004	TC72004	2.05016	0.0145476	up
CGI8_TC72016	TC72016	1.6561	0.0255624	up
CGI8_TC72026	TC72026	1.80958	0.0454646	up
CGI8_TC72050	TC72050	1.37038	0.0499787	up
CGI8_TC72064	TC72064	1.57754	0.0453482	up
CGI8_TC72070	TC72070	2.5498	0.00104772	up
CGI8_TC72072	TC72072	1.80925	0.00706069	up
CGI8_TC72173	TC72173	2.26905	0.0147563	down
CGI8_TC72176	TC72176	1.37471	0.0405702	down
CGI8_TC72423	TC72423	1.44667	0.00224758	up
CGI8_TC72455	TC72455	1.70703	0.0158855	down
CGI8_TC72461	TC72461	1.5891	0.0342196	down
CGI8_TC72469	TC72469	1.52699	0.0285792	up
CGI8_TC72659	TC72659	1.74301	0.0158483	up
CGI8_TC72717	TC72717	1.47405	0.00235857	up
CGI8_TC72759	TC72759	1.39276	0.0363727	up
CGI8_TC72823	TC72823	3.53172	0.00450567	up
CGI8_TC72824	TC72824	1.44403	0.0495636	up
CGI8_TC72839	TC72839	1.79723	0.0050382	down
CGI8_TC72856	TC72856	1.38212	0.00865886	down
CGI8_TC72881	TC72881	2.23025	0.0424597	up
CGI8_TC72883	TC72883	1.49815	0.0327908	down
CGI8_TC73005	TC73005	1.77084	0.0207869	down
CGI8_TC73033	TC73033	1.30462	0.0292084	down
CGI8_TC73190	TC73190	1.50836	0.028438	down
CGI8_TC73201	TC73201	1.52878	0.0109243	up
CGI8_TC73224	TC73224	1.66839	0.0458826	up
CGI8_TC73260	TC73260	3.34291	0.0228197	up
CGI8_TC73302	TC73302	1.56804	0.0359126	down
CGI8_TC73311	TC73311	1.81368	0.0221672	down
CGI8_TC73313	TC73313	1.34896	0.0497116	up
CGI8_TC73347	TC73347	2.15183	0.0146028	up
CGI8_TC73383	TC73383	3.01588	0.00476525	up
CGI8_TC73393	TC73393	2.00295	0.000190506	up
CGI8_TC73619	TC73619	1.61628	0.0146638	down
CGI8_TC73755	TC73755	2.46516	0.0059	up
CGI8_TC73773	TC73773	1.7227	0.00306304	up
CGI8_TC73925	TC73925	1.37039	0.00879813	down
CGI8_TC73936	TC73936	1.36076	0.0336209	up
CGI8_TC74057	TC74057	2.18062	0.00641595	down
CGI8_TC74095	TC74095	2.1153	0.0289124	up
CGI8_TC74435	TC74435	2.35238	0.0475355	up
CGI8_TC74443	TC74443	1.30045	0.0372983	up
CGI8_TC74516	TC74516	1.57566	0.0224692	up
CGI8_TC74543	TC74543	2.12443	0.00755819	up
CGI8_TC74552	TC74552	1.74208	0.0175381	down
CGI8_TC74564	TC74564	1.37247	0.00237825	up
CGI8_TC74795	TC74795	1.88699	0.000173305	down
CGI8_TC74804	TC74804	1.88783	0.0264649	up
CGI8_TC74881	TC74881	2.29751	0.0402693	up
CGI8_TC74954	TC74954	1.94787	0.0138785	up
CGI8_TC75022	TC75022	2.46209	0.0209672	up
CGI8_TC75139	TC75139	4.11958	0.00448522	up
CGI8_TC75183	TC75183	1.36723	0.00673047	up
CGI8_TC75206	TC75206	1.99148	0.039139	up
CGI8_TC75248	TC75248	1.45901	0.00520678	up
CGI8_TC75325	TC75325	1.80273	0.0284437	up
CGI8_TC75389	TC75389	2.97637	0.0042999	up
CGI8_TC75415	TC75415	3.53849	0.0167177	up
CGI8_TC75436	TC75436	2.17942	0.00139224	down
CGI8_TC75497	TC75497	1.59021	0.00350462	up
CGI8_TC75539	TC75539	1.39437	0.000690007	up
CGI8_TC75650	TC75650	1.92974	0.00541891	down
CGI8_TC75722	TC75722	2.34355	0.00409826	down
CGI8_TC75759	TC75759	1.65944	0.0295725	down
CGI8_TC75794	TC75794	1.40009	0.00548666	up
CGI8_TC75809	TC75809	1.35856	0.0109684	up
CGI8_TC75835	TC75835	1.70945	0.0225665	up
CGI8_TC75848	TC75848	1.51445	0.0485401	up
CGI8_TC75904	TC75904	2.22315	0.00244804	down
CGI8_TC75997	TC75997	1.49881	0.0112177	up
CGI8_TC76050	TC76050	1.37616	0.0174179	down
CGI8_TC76071	TC76071	1.46764	0.030237	up
CGI8_TC76111	TC76111	2.76302	0.0130205	up
CGI8_TC76166	TC76166	1.37819	0.000997845	up
CGI8_TC76181	TC76181	1.45542	0.0114324	down
CGI8_TC76195	TC76195	2.60492	0.00841497	down
CGI8_TC76275	TC76275	1.5438	0.0274367	up
CGI8_TC76312	TC76312	3.03116	0.0053733	up
CGI8_TC76392	TC76392	2.67027	0.00447054	up
CGI8_TC76416	TC76416	3.99871	0.001071	up
CGI8_TC76430	TC76430	2.24478	0.00050829	down
CGI8_TC76529	TC76529	1.68799	0.0390083	up
CGI8_TC76555	TC76555	1.88758	0.0475733	up
CGI8_TC76607	TC76607	1.41981	0.0362387	down
CGI8_TC76642	TC76642	1.77219	0.00158877	up
CGI8_TC76664	TC76664	1.98164	0.0365996	up
CGI8_TC76751	TC76751	1.3448	0.00606311	up
CGI8_TC76778	TC76778	2.23138	0.0497519	down
CGI8_TC76790	TC76790	1.81002	0.00168607	down
CGI8_TC76913	TC76913	2.17698	0.00380969	down
CGI8_TC76935	TC76935	1.36015	0.00821937	up
CGI8_TC76939	TC76939	1.41271	0.00365255	down
CGI8_TC76947	TC76947	1.86404	0.0462912	up
CGI8_TC76964	TC76964	1.33334	0.00897746	down
CGI8_TC77020	TC77020	1.60095	0.00115505	up
CGI8_TC77032	TC77032	1.50737	0.0168701	up
CGI8_TC77056	TC77056	2.2783	0.0356424	down
CGI8_TC77099	TC77099	2.05908	0.0382709	down
CGI8_TC77127	TC77127	3.26318	0.000589682	up
CGI8_TC77131	TC77131	3.28967	0.0137551	up
CGI8_TC77245	TC77245	1.45104	0.0424233	down
CGI8_TC77263	TC77263	2.28076	0.0202608	up
CGI8_TC77295	TC77295	1.36087	0.00339391	up
CGI8_TC77301	TC77301	1.49351	0.021819	down
CGI8_TC77353	TC77353	1.38361	0.00123771	down
CGI8_TC77653	TC77653	1.85681	0.0111843	down
CGI8_TC77664	TC77664	1.40553	0.015807	up
CGI8_TC77708	TC77708	2.37389	0.0191347	up
CGI8_TC77762	TC77762	1.3625	0.038028	up
CGI8_TC77814	TC77814	1.54198	0.0252886	up
CGI8_TC77847	TC77847	1.58209	0.00595214	up
CGI8_TC77881	TC77881	1.37768	0.0400534	up
CGI8_TC77884	TC77884	1.40355	0.0284338	up
CGI8_TC77936	TC77936	1.40452	0.000818054	down
CGI8_TC77946	TC77946	2.65563	0.0196647	down
CGI8_TC77956	TC77956	2.3804	0.0130674	down
CGI8_TC77977	TC77977	1.40022	0.0210757	up
CGI8_TC78014	TC78014	1.3441	0.0259545	up
CGI8_TC78130	TC78130	1.35912	0.00817558	up
CGI8_TC78146	TC78146	1.39438	0.010037	up
CGI8_TC78162	TC78162	1.79879	0.00684704	up
CGI8_TC78190	TC78190	3.24502	0.0116932	up
CGI8_TC78210	TC78210	2.63562	0.0169464	up
CGI8_TC78235	TC78235	2.47434	0.000381947	up
CGI8_TC78454	TC78454	2.25185	0.00113504	up
CGI8_TC78460	TC78460	1.73885	0.000207896	down
CGI8_TC78480	TC78480	1.38931	0.0494699	up
CGI8_TC78548	TC78548	2.85687	0.00582581	down
CGI8_TC78618	TC78618	3.58903	0.00554252	up
CGI8_TC78628	TC78628	3.05406	0.0200327	up
CGI8_TC78653	TC78653	2.41843	0.0029154	up
CGI8_TC78765	TC78765	1.9466	0.023826	up
CGI8_TC78847	TC78847	2.1628	0.0149982	up
CGI8_TC78936	TC78936	1.84251	0.00751487	up
CGI8_TC78974	TC78974	2.04049	0.0495176	down
CGI8_TC79021	TC79021	1.75623	0.0417154	down
CGI8_TC79120	TC79120	2.11252	0.0104802	up
CGI8_TC79140	TC79140	1.41548	0.00352327	up
CGI8_TC79156	TC79156	1.351	0.00792025	up
CGI8_TC79230	TC79230	2.13932	0.0149041	down
CGI8_TC79256	TC79256	2.81639	0.0080137	up
CGI8_TC79355	TC79355	2.03811	0.0045023	up
CGI8_TC79421	TC79421	1.38401	0.0118792	up
CGI8_TC79599	TC79599	1.47451	0.0105031	up
CGI8_TC79603	TC79603	1.956	0.0479649	up
CGI8_TC79683	TC79683	1.37148	0.0249999	up
CGI8_TC79694	TC79694	2.16056	0.00546042	up
CGI8_TC79720	TC79720	1.34154	0.00875431	up
CGI8_TC79741	TC79741	3.54598	0.00132448	up
CGI8_TC79743	TC79743	1.31493	0.0183588	up
CGI8_TC79773	TC79773	1.4126	0.0289099	up
CGI8_TC79779	TC79779	1.31008	0.0242789	up
CGI8_TC79891	TC79891	1.8091	0.0372792	up
CGI8_TC79919	TC79919	2.01597	0.00275747	down
CGI8_TC79925	TC79925	3.58981	0.00191614	up
CGI8_TC80065	TC80065	1.3082	0.0401154	up
CGI8_TC80098	TC80098	2.05836	0.0433155	up
CGI8_TC80120	TC80120	1.40183	0.00578325	up
CGI8_TC80190	TC80190	1.42565	0.0375312	up
CGI8_TC80293	TC80293	1.47331	0.00426901	up
CGI8_TC80304	TC80304	2.50484	0.00721028	down
chlo_rpl2		2.93394	0.00680979	down
Cotton12_00001_007	TC59767	1.64347	0.0435081	up
Cotton12_00001_104	TC66349	1.64508	0.0131407	down
Cotton12_00001_127	TC66557	1.80822	0.0206557	up
Cotton12_00001_243	TC75154	2.14249	0.0105406	up
Cotton12_00002_07	TC59488	2.38701	0.0071472	up
Cotton12_00002_27	TC73631	1.73101	0.0144065	up
Cotton12_00002_45	TC63456	2.6818	0.00153282	up
Cotton12_00018_02	TC74463	1.39314	0.00590369	up
Cotton12_00020_06	TC73481	3.61912	0.000827257	up
Cotton12_00053_05	TC59840	3.37234	0.00700458	up
Cotton12_00054_13	no hit	2.65178	8.24646e-05	up
Cotton12_00064_02	no hit	1.41982	0.0402821	up
Cotton12_00091_02	TC73584	1.31129	0.00631398	down
Cotton12_00099_01	TC73445	1.36418	0.000736952	down
Cotton12_00141_01	TC61165	1.74949	0.00160921	down
Cotton12_00192_01	TC67379	1.43252	0.00256521	down
Cotton12_00198_02	TC67757	1.34377	0.00410455	up
Cotton12_00199_01	TC66522	1.57512	0.0105904	up
Cotton12_00206_02	TC61470	2.00102	0.000923082	up
Cotton12_00212_02	TC66604	3.09845	0.00257504	up
Cotton12_00272_04	TC69107	3.31947	0.00517895	up
Cotton12_00359_02	TC60372	3.50909	0.00732089	down
Cotton12_00392_02	TC73359	3.11453	0.00182603	down
Cotton12_00414_01	TC73417	2.87137	0.000482027	up
Cotton12_00511_01	TC68230	1.78395	0.0131141	up
Cotton12_00554_02	TC75331	2.53617	0.0083328	up
Cotton12_00584_01	TC59557	1.31952	0.0280876	up
Cotton12_00594_02	TC75225	2.59721	0.0210465	up
Cotton12_00718_03	TC76693	2.45223	0.000610764	down
Cotton12_00898_01	TC73797	1.5943	0.0188188	up
Cotton12_00936_04	no hit	2.17842	0.0138851	up
Cotton12_00947_01	TC74591	1.50159	0.0441754	up
Cotton12_00984_02	TC71272	2.27142	0.0297417	up
Cotton12_00989_02	TC66656	1.66558	0.000645868	down
Cotton12_01081_01	TC76381	1.76296	0.000694433	up
Cotton12_01092_01	TC77968	1.36642	0.00691278	up
Cotton12_01116_02	TC66238	3.30008	0.0153075	down
Cotton12_01118_01	TC64113	2.09913	0.0410973	up
Cotton12_01151_02	TC73383	2.51561	0.0175243	up
Cotton12_01208_02	TC59967	1.36148	0.00366768	down
Cotton12_01292_01	TC72979	1.97557	0.0284224	up
Cotton12_01338_01	no hit	2.38815	0.00757483	down
Cotton12_01367_01	BF274919	2.65812	0.0127493	down
Cotton12_01377_01	TC70172	1.54328	0.0405693	up
Cotton12_01382_01	TC59004	1.92219	0.00858828	up
Cotton12_01446_02	DR462728	2.77575	0.0122905	up
Cotton12_01451_01	TC73606	1.74869	0.0211689	down
Cotton12_01481_01	TC60586	1.59029	0.0436583	up
Cotton12_01543_01	TC69095	1.32074	0.00569163	down
Cotton12_01559_01	TC70244	2.0966	0.00298489	up
Cotton12_01618_01	TC69383	1.53207	0.0320378	down
Cotton12_01623_01	TC74459	1.67	0.00102238	down
Cotton12_01648_01	TC70649	1.43948	0.0286444	up
Cotton12_01737_01	TC73852	1.5303	0.00617002	up
Cotton12_01757_01	no hit	1.65458	0.0356855	down
Cotton12_02019_01	TC73929	1.49689	0.0320967	down
Cotton12_02030_01	TC60196	1.79104	0.0315946	down
Cotton12_02042_01	TC71572	1.51255	0.00543959	down
Cotton12_02079_01	TC67499	1.64817	0.027842	down
Cotton12_02111_01	TC60524	2.20793	0.000900469	down
Cotton12_02125_02	TC62501	1.3263	0.00240496	up
Cotton12_02143_01	TC68047	1.78623	0.0359614	down
Cotton12_02179_01	TC60614	2.02392	0.00591955	down
Cotton12_02266_01	TC60797	1.32249	0.00327211	down
Cotton12_02285_01	TC74634	2.36648	0.00455275	down
Cotton12_02312_01	TC69875	1.31296	0.0276011	up
Cotton12_02445_01	TC66847	2.31722	0.00300818	down
Cotton12_02510_01	TC76465	1.61739	0.0485889	down
Cotton12_02725_01	TC79436	2.67241	0.0125935	up
Cotton12_02788_01	TC77383	1.48541	0.0149185	up
Cotton12_02939_01	TC75265	1.52867	0.0213162	up
Cotton12_02970_02	CO120414	1.47788	0.00752983	up
Cotton12_03014_01	TC59462	1.3746	7.39956e-05	up
Cotton12_03169_01	TC75866	1.82429	0.0364254	up
Cotton12_03199_01	TC73667	1.38376	0.037072	up
Cotton12_03277_01	TC70038	1.37409	0.0438828	up
Cotton12_03286_01	TC62806	1.30882	0.0239382	up
Cotton12_03391_01	no hit	1.40036	0.0333085	down
Cotton12_03441_01	TC73761	1.85488	0.00682917	down
Cotton12_03506_01	TC74766	1.91911	0.0142101	up
Cotton12_03628_01	TC65110	1.64123	0.00274177	up
Cotton12_03656_01	TC62670	1.45817	0.0122066	up
Cotton12_03679_01	TC74363	2.41514	0.00574003	up
Cotton12_03740_01	TC61919	2.89861	0.0137335	up
Cotton12_03812_01	TC80134	1.59416	0.000768221	down
Cotton12_03954_01	TC78304	1.84802	0.000169076	down
Cotton12_03970_01	DN800046	2.29675	0.038333	down
Cotton12_04191_01	TC73049	1.73391	0.012321	up
Cotton12_04209_01	TC62849	3.03987	0.0259499	up
Cotton12_04388_01	DN780772	1.77846	0.0231075	down
Cotton12_04446_01	no hit	2.12887	0.0148027	down
Cotton12_04492_01	TC60632	2.85429	0.000729938	down
Cotton12_04517_01	TC72433	2.56216	0.016899	up
Cotton12_04590_01	TC74541	1.69734	0.00628032	down
Cotton12_04700_01	TC76032	2.12288	0.0309953	up
Cotton12_04764_01	TC68192	1.42631	0.005946	up
Cotton12_04800_01	TC58952	3.64126	0.00914996	down
Cotton12_04873_01	TC62607	1.30926	0.0145556	up
Cotton12_04913_01	TC80267	1.31563	0.0416938	down
Cotton12_05051_01	TC72485	1.82585	0.0436363	up
Cotton12_05057_01	TC63612	2.14464	0.0209443	up
Cotton12_05097_01	TC79520	1.32634	0.0416602	up
Cotton12_05114_02	no hit	2.69229	0.00690639	up
Cotton12_05204_01	TC69436	1.92033	0.0263456	up
Cotton12_05272_01	TC62347	2.28492	0.00356204	up
Cotton12_05330_01	no hit	1.72934	0.00377684	down
Cotton12_05432_01	TC76762	1.36931	0.0140215	up
Cotton12_05463_01	TC72968	2.07499	0.0295669	up
Cotton12_05483_01	TC75188	1.58866	0.00671099	up
Cotton12_05586_01	TC79935	2.57662	0.0405836	up
Cotton12_05593_01	TC67325	2.72814	0.00211104	up
Cotton12_05625_01	TC75442	2.46144	0.00585831	up
Cotton12_05645_01	TC68218	1.38814	0.0120149	up
Cotton12_05687_01	TC70407	1.75651	0.0472065	up
Cotton12_05688_01	TC69403	1.82338	0.00259835	down
Cotton12_05721_01	TC66744	1.30271	0.0218791	down
Cotton12_05762_01	TC64219	1.62076	0.042158	down
Cotton12_05846_01	TC62478	1.60532	0.0405341	up
Cotton12_05856_01	TC68180	2.30241	0.00998618	up
Cotton12_05870_01	TC70325	2.08725	0.00966857	up
Cotton12_05911_01	TC77739	2.48038	0.00368881	up
Cotton12_05977_01	no hit	3.22483	0.00493427	up
Cotton12_06017_01	TC63199	1.44262	0.034259	up
Cotton12_06131_04	no hit	2.2027	0.0115251	up
Cotton12_06156_01	TC68935	1.65425	0.0426023	up
Cotton12_06161_01	TC65659	1.30963	0.0125511	up
Cotton12_06175_01	TC67949	2.85726	0.00914783	down
Cotton12_06248_01	TC67421	1.44647	0.00780034	up
Cotton12_06264_01	TC77343	1.55015	0.0232573	up
Cotton12_06402_01	TC64299	2.69907	0.000425738	up
Cotton12_06406_01	TC63043	1.58235	0.0257174	up
Cotton12_06425_01	TC75378	2.27417	0.019844	up
Cotton12_06426_01	TC59978	1.482	0.0120411	up
Cotton12_06458_01	TC63892	1.31079	0.0120294	down
Cotton12_06530_01	TC69792	1.52405	0.0223636	down
Cotton12_06622_01	TC79711	2.28996	0.010657	up
Cotton12_06655_01	TC66427	1.87139	0.00236492	down
Cotton12_06774_01	TC60937	1.61011	0.0319939	up
Cotton12_06801_01	TC73490	1.36759	0.0167895	up
Cotton12_06806_01	TC76091	2.58702	0.00189429	up
Cotton12_06838_01	TC68881	2.1737	0.0463682	up
Cotton12_06885_02	TC64469	1.50513	0.0275994	down
Cotton12_06947_01	TC79732	1.6811	0.0140196	down
Cotton12_07053_01	TC74754	2.60771	0.00166446	down
Cotton12_07111_02	no hit	1.90981	0.0148118	up
Cotton12_07139_02	TC74619	1.46815	0.0366128	down
Cotton12_07167_01	TC76801	2.21778	0.0293929	up
Cotton12_07211_01	TC68614	2.07671	0.00400376	down
Cotton12_07405_01	no hit	3.5355	0.0225315	down
Cotton12_07416_01	TC73731	1.84412	0.00294609	down
Cotton12_07476_01	no hit	1.40116	0.0287362	down
Cotton12_07532_01	TC72243	1.33734	0.017656	down
Cotton12_07582_02	no hit	1.33935	0.040341	down
Cotton12_07720_01	no hit	1.64572	0.014913	down
Cotton12_07768_01	CO115991	2.6202	0.0306181	up
Cotton12_07788_01	TC63899	1.87585	0.0177287	up
Cotton12_07851_01	no hit	1.77543	0.0467397	up
Cotton12_07857_01	TC67205	1.40153	0.00705277	up
Cotton12_07897_01	TC60461	1.99708	0.0074113	down
Cotton12_08061_01	TC74549	1.53579	0.0364275	up
Cotton12_08127_01	TC63501	1.52058	0.033755	down
Cotton12_08162_01	TC67798	1.31304	0.0102358	down
Cotton12_08217_01	TC70996	1.58421	0.00084279	down
Cotton12_08380_01	TC62929	1.72931	0.0436901	down
Cotton12_08422_01	TC79584	3.06383	0.00190104	up
Cotton12_08466_01	TC75961	2.21172	0.0429565	up
Cotton12_08529_01	TC69745	1.65052	0.0291151	down
Cotton12_08556_01	TC61354	1.37175	0.00490353	down
Cotton12_08615_01	TC72550	2.17534	0.00277186	down
Cotton12_08715_01	TC63850	1.73987	0.0141895	down
Cotton12_08724_01	TC60591	1.32935	0.00535989	up
Cotton12_08870_01	TC67667	1.82087	0.00504707	down
Cotton12_08984_01	TC76394	1.81353	0.0136335	down
Cotton12_09022_01	TC72214	1.38013	0.0221699	up
Cotton12_09023_01	TC78977	3.10744	0.00116208	up
Cotton12_09027_01	TC80121	1.80599	0.023468	up
Cotton12_09073_01	TC64278	1.36564	0.0263209	down
Cotton12_09076_01	TC72317	1.96263	0.00874117	down
Cotton12_09197_01	TC63845	1.5147	0.0164398	up
Cotton12_09198_01	no hit	1.6683	0.0224242	down
Cotton12_09200_01	TC61629	1.33958	0.00927117	down
Cotton12_09301_01	TC75531	1.36027	0.0440643	up
Cotton12_09404_01	TC61688	1.46324	0.0375305	down
Cotton12_09441_01	TC60925	3.1508	0.00260081	up
Cotton12_09495_01	TC63866	1.97355	0.0429516	up
Cotton12_09570_01	TC60927	1.51432	0.0341009	up
Cotton12_09759_01	TC68114	2.11341	0.00835539	up
Cotton12_09761_01	TC73641	1.60762	0.000959903	up
Cotton12_09814_01	TC68413	2.38045	0.0301065	down
Cotton12_09864_01	TC74946	1.30413	0.0319601	down
Cotton12_09910_01	TC69699	1.85632	0.032089	down
Cotton12_09913_01	TC77366	2.74654	0.00251292	up
Cotton12_09978_01	TC62756	1.45553	0.0125547	up
Cotton12_09983_01	BG442528	2.06097	0.00261564	down
Cotton12_10030_01	TC66508	2.36978	0.00258442	up
Cotton12_10110_01	CO112348	1.3613	0.01968	up
Cotton12_10123_01	TC77824	2.60888	0.00746132	up
Cotton12_10164_01	no hit	2.57237	0.00266977	down
Cotton12_10270_01	TC63663	1.30187	0.00769439	up
Cotton12_10307_01	no hit	1.49021	0.016833	down
Cotton12_10338_01	CO076039	2.16832	0.0234809	down
Cotton12_10676_01	TC59994	2.007	0.0266945	up
Cotton12_10680_01	TC69887	1.64582	0.0209077	up
Cotton12_10729_01	TC71428	2.51461	0.0140279	up
Cotton12_11128_01	TC78690	2.58212	0.00479924	up
Cotton12_11151_01	DT458844	1.37579	0.0417002	up
Cotton12_11167_01	TC63912	2.32015	0.0409099	down
Cotton12_11255_01	TC75832	1.43749	0.0139397	down
Cotton12_11296_01	DT560557	2.16501	0.0165609	up
Cotton12_11318_01	no hit	1.34825	0.00689612	down
Cotton12_11399_01	TC65149	1.71515	0.0208625	down
Cotton12_11667_01	TC59484	1.53146	0.0337051	up
Cotton12_11800_01	TC76429	2.14354	0.000573673	down
Cotton12_11821_01	TC60450	1.43118	0.00882284	up
Cotton12_11912_01	TC76626	1.79045	0.0111059	up
Cotton12_11957_01	TC59807	1.36135	0.0379132	down
Cotton12_12209_01	TC60481	1.78675	0.0296766	up
Cotton12_12320_01	TC60387	2.80991	0.000794179	down
Cotton12_12670_01	TC67878	1.93548	0.0453755	up
Cotton12_12700_01	TC67509	1.48964	0.00370919	down
Cotton12_12812_01	DR462269	1.71609	0.0221833	down
Cotton12_12831_01	TC76508	1.32264	0.0119811	up
Cotton12_12848_01	TC75016	2.6758	0.00632826	down
Cotton12_12849_01	TC67468	1.31397	0.0495312	down
Cotton12_12858_01	no hit	1.44307	0.0380167	down
Cotton12_12963_01	TC76832	1.71548	0.0435597	down
Cotton12_13037_01	no hit	2.27455	0.00968262	up
Cotton12_13066_01	TC67034	1.34592	0.039321	down
Cotton12_13248_02	TC72917	1.83833	0.00154187	down
Cotton12_13266_01	TC63974	1.35111	0.0236754	up
Cotton12_13305_01	CD486156	1.62913	0.023192	up
Cotton12_13355_01	TC79926	1.45789	0.00727935	up
Cotton12_13445_01	TC61476	1.87018	0.00847827	down
Cotton12_13462_01	no hit	1.95154	0.0126083	up
Cotton12_13488_01	no hit	1.4167	0.0381275	up
Cotton12_13531_01	TC75983	1.62977	0.0128731	up
Cotton12_13542_01	TC69199	1.63255	0.0495994	down
Cotton12_13567_01	TC73958	1.78553	0.00349913	down
Cotton12_13586_01	BF274496	2.50602	0.014342	up
Cotton12_13629_01	TC64275	2.81844	0.00925354	up
Cotton12_13649_01	TC62862	1.61155	0.0363847	down
Cotton12_13747_01	TC65867	1.99156	0.00402181	down
Cotton12_13847_01	TC64771	1.34388	0.000978996	up
Cotton12_13850_03	CO105202	2.11812	0.00310763	down
Cotton12_13949_01	TC71001	2.29113	0.0151801	up
Cotton12_13992_01	TC67889	1.34072	0.0152315	up
Cotton12_14020_01	TC70056	2.31704	0.0138924	up
Cotton12_14125_01	TC78385	1.34822	0.0429813	down
Cotton12_14292_01	TC75784	1.31368	0.00702861	up
Cotton12_14393_01	TC67455	2.45527	0.0136404	down
Cotton12_14432_01	TC74137	1.71816	0.0309342	down
Cotton12_14512_01	no hit	1.76238	0.0242182	up
Cotton12_14569_01	TC66702	1.96512	0.00082398	up
Cotton12_14673_01	TC59822	1.33975	0.0309531	down
Cotton12_14699_01	TC60549	2.21502	0.014652	up
Cotton12_14757_01	TC66134	3.09436	0.00403691	down
Cotton12_14793_01	TC74074	1.43487	0.028747	up
Cotton12_14896_01	TC75428	1.901	0.00311069	down
Cotton12_14977_01	TC71126	1.35894	0.031105	up
Cotton12_15123_01	TC63345	1.81965	0.00545282	up
Cotton12_15130_01	TC75845	1.71036	0.0155496	up
Cotton12_15172_01	TC62065	2.72194	0.000897923	up
Cotton12_15187_01	TC67759	2.08444	0.00247016	up
Cotton12_15309_01	AI727347	1.53872	0.000169159	down
Cotton12_15319_01	no hit	3.09774	0.00500426	down
Cotton12_15334_01	TC71216	1.39144	0.0428439	down
Cotton12_15608_01	TC64835	1.43078	0.0147748	down
Cotton12_15639_01	TC74395	1.76932	0.00836586	down
Cotton12_15663_01	TC61451	1.65317	0.0387533	down
Cotton12_15706_02	TC65120	3.66179	0.0044905	up
Cotton12_15847_01	BQ401426	1.51672	0.0236481	up
Cotton12_15985_01	TC66536	3.00277	0.01227	down
Cotton12_15995_01	TC63081	1.30787	0.00729488	up
Cotton12_16027_01	BG447117	1.36491	0.00122217	up
Cotton12_16035_01	TC68074	1.89668	0.0369001	up
Cotton12_16073_01	TC71375	2.35424	0.0277992	up
Cotton12_16132_01	no	1.58576	0.0194217	up
Cotton12_16205_01	TC75364	1.38666	0.00538232	up
Cotton12_16276_01	TC79294	1.48074	0.0329702	up
Cotton12_16327_01	TC70537	2.2389	0.00308447	down
Cotton12_16377_01	TC66772	1.98453	0.0441642	up
Cotton12_16497_02	no hit	2.67971	0.00694718	up
Cotton12_16660_02	CO103434	2.56025	0.000320029	down
Cotton12_16665_01	TC61725	2.62783	0.00226762	up
Cotton12_16748_01	TC75271	1.55822	0.0294288	up
Cotton12_16886_01	TC76141	1.54296	0.0246838	up
Cotton12_16944_01	TC60675	1.43706	0.0200418	down
Cotton12_16961_01	no hit	2.55284	0.0016473	up
Cotton12_17205_01	TC62080	1.90593	0.00656085	down
Cotton12_17221_01	TC74100	1.64486	0.0323581	down
Cotton12_17313_01	TC63148	2.02237	0.0249189	up
Cotton12_17597_01	TC67956	1.32686	0.0443709	up
Cotton12_17695_01	TC69240	3.10299	0.0133922	up
Cotton12_17705_01	TC62291	1.69182	0.0317677	up
Cotton12_17743_01	TC63889	1.38985	0.0396344	up
Cotton12_17887_01	TC61991	1.83351	0.0169734	down
Cotton12_17981_01	TC67337	1.52494	3.89314e-05	down
Cotton12_18023_01	TC79357	1.88743	0.0245901	down
Cotton12_18138_01	TC70158	1.79581	0.0295888	up
Cotton12_18213_01	TC69652	1.31618	0.0296765	down
Cotton12_18242_01	TC69047	1.74883	0.0185087	down
Cotton12_18332_01	TC70752	3.066	0.0144083	down
Cotton12_18390_03	no hit	1.39709	0.0118852	down
Cotton12_18494_01	TC60293	1.4546	0.00367969	down
Cotton12_18548_01	TC71112	2.09903	0.0323479	up
Cotton12_18575_01	TC65252	1.42033	0.0115357	down
Cotton12_18587_01	TC78635	1.33981	0.0405884	up
Cotton12_18677_01	TC61443	1.54444	0.0372855	up
Cotton12_18773_01	TC64871	2.3657	0.00335353	up
Cotton12_18774_01	TC78828	1.4577	0.015665	up
Cotton12_18812_01	BQ404332	1.68244	0.00307208	up
Cotton12_18886_01	TC69291	1.7597	0.00986301	up
Cotton12_18925_01	TC63948	1.97853	0.0112234	down
Cotton12_19037_01	TC62493	1.37896	0.00380453	up
Cotton12_19040_02	no hit	1.68171	0.00469208	down
Cotton12_19044_01	DN801451	2.46769	0.0381594	down
Cotton12_19074_01	TC77939	1.52008	0.0111572	down
Cotton12_19080_02	no hit	3.25021	0.0017855	down
Cotton12_19182_01	BF268619	2.45072	0.0156123	down
Cotton12_19320_01	no hit	1.54365	0.00897398	up
Cotton12_19349_01	TC76014	1.7588	0.019927	down
Cotton12_19376_01	TC62258	2.66427	0.0087504	up
Cotton12_19382_01	TC67072	1.48612	0.0371841	up
Cotton12_19463_01	TC63871	1.90335	0.0161596	up
Cotton12_19472_01	TC75084	2.39367	0.0254963	up
Cotton12_19492_01	TC69404	3.5637	0.000379115	up
Cotton12_19508_01	TC74856	1.45783	0.0096496	down
Cotton12_19551_01	DR460027	1.3603	0.00204577	up
Cotton12_19570_01	TC59979	1.71052	0.011013	up
Cotton12_19586_01	TC68667	1.68438	0.0364431	up
Cotton12_19595_01	TC75492	1.81766	0.0037753	down
Cotton12_19662_01	BQ411908	1.36232	0.0303866	down
Cotton12_19975_02	CO072871	1.42097	0.00883945	up
Cotton12_20021_01	CO077110	1.67677	0.00710227	up
Cotton12_20045_02	TC78428	1.5753	0.026585	down
Cotton12_20125_02	no hit	1.77922	0.000418031	up
Cotton12_20229_02	no hit	1.30629	0.0305249	up
Cotton12_20252_02	TC76694	1.35978	0.0402782	up
Cotton12_20279_02	DR454865	1.68419	0.0180983	up
Cotton12_20292_02	no hit	1.42788	0.0297051	up
Cotton12_20303_01	TC77181	1.53881	0.0221901	up
Cotton12_20317_01	CO113507	2.63056	0.000886412	up
Cotton12_20341_02	no hit	3.33834	0.00218331	up
Cotton12_20472_01	no hit	1.83402	0.00642889	up
Cotton12_20578_01	no hit	1.5327	0.001926	up
Cotton12_20642_02	no hit	2.18282	0.00673719	up
Cotton12_20678_01	TC70733	1.33118	0.00510131	down
Cotton12_20752_02	TC72565	2.56805	0.00330132	up
Cotton12_20785_01	CO081352	1.4502	0.0267494	up
Cotton12_20910_02	no hit	1.30036	0.0263172	down
Cotton12_20961_02	TC79597	2.30511	0.00322717	down
Cotton12_21134_02	no hit	1.81269	0.00388257	down
Cotton12_21138_01	BQ403355	1.3632	0.00770644	down
Cotton12_21148_01	CO121723	1.31753	0.000271416	up
Cotton12_21353_01	CO115804	1.55938	0.0385534	down
Cotton12_21588_01	DT570434	1.83331	0.0104702	down
Cotton12_21874_01	no hit	1.66594	0.00137874	up
Cotton12_21940_01	BF276432	1.32521	0.0274276	up
Cotton12_22746_01	no hit	1.41217	0.00185545	up
Cotton12_22845_01	TC64096	2.59089	0.000482101	down
Cotton12_22876_01	no hit	1.36184	0.00532325	up
Cotton12_22939_01	no hit	1.4523	0.00693359	up
Cotton12_22997_01	TC65182	1.94385	0.00325638	down
Cotton12_23074_01	no hit	1.50607	0.0265032	down
Cotton12_23202_01	TC72937	1.35971	0.0247791	down
Cotton12_23368_01	TC78313	1.977	0.0138512	down
Cotton12_23408_01	no hit	1.62851	0.00957539	down
Cotton12_23695_01	no hit	1.51672	0.00684776	down
Cotton12_23858_01	TC79369	1.38891	0.00253202	up
Cotton12_24175_01	DN780253	1.35198	0.01485	down
Cotton12_24288_01	no hit	1.31939	0.0189647	up
Cotton12_24642_01	DV849235	1.97368	0.046991	up
Cotton12_24814_01	TC70611	1.40687	0.0141533	down
Cotton12_25572_01	no hit	1.61644	0.017717	down
Cotton12_25675_01	TC71202	1.3563	0.0458653	down
Cotton12_25732_01	DV850259	1.72515	0.0437655	up
Cotton12_25988_01	TC79027	2.61673	0.00499269	down
Cotton12_26031_01	DT463919	1.45614	0.0440515	up
Cotton12_26293_01	BQ403679	1.98894	0.0134351	down
Cotton12_26457_01	AW187193	1.35883	0.00967506	down
Cotton12_26471_01	DN817505	1.41366	0.0284343	down
Cotton12_27023_01	TC59087	1.85251	0.00207579	down
Cotton12_27046_01	CO115051	2.29435	0.0108027	up
Cotton12_27201_01	CO122423	1.51794	0.0162187	up
Cotton12_27227_01	no hit	1.30192	0.00782101	down
Cotton12_27455_01	no hit	1.40013	0.041331	up
Cotton12_27791_01	no hit	1.64359	0.00743608	down
Cotton12_28659_01	CO102125	1.32289	0.0219301	down
Cotton12_29140_01	no hit	1.68804	0.0148715	down
Cotton12_29380_01	no hit	1.38652	0.0299767	up
Cotton12_29656_01	TC68947	1.30584	0.0338715	up
Cotton12_29765_01	TC67501	1.62458	0.0341444	up
Cotton12_30266_01	no hit	1.45378	0.0452059	down
Cotton12_30449_01	no hit	1.52892	0.020407	up
Cotton12_30663_01	BE053319	1.64341	0.0275299	up
Cotton12_30695_01	no hit	1.47737	0.0301813	up
Cotton12_30950_01	CO497932	2.9944	0.00161214	up
Cotton12_30956_01	no hit	1.70683	0.0104343	down
Cotton12_31163_01	no hit	1.63976	0.00864405	up
Cotton12_31912_01	CO126825	1.32257	0.0270605	up
Cotton12_32111_01	no hit	1.55945	0.0431011	down
Cotton12_32168_01	DN818179	2.14734	0.00757157	up
Cotton12_32320_01	no hit	1.49053	0.0366228	down
Cotton12_32417_01	AI729722	1.30773	0.0279166	down
Cotton12_32571_01	TC71931	1.31332	0.0232349	up
Cotton12_32611_01	TC61892	1.38365	0.00661168	up
Cotton12_32670_01	TC71516	1.31987	0.00556388	up
Cotton12_32785_01	no hit	2.95874	0.00166139	up
Cotton12_32984_01	CO085325	1.45241	0.0262046	down
Cotton12_33434_01	no hit	2.44083	0.00758436	up
Cotton12_33476_01	DT467122	1.35073	0.00354087	down
Cotton12_33517_01	no hit	1.98803	0.0453972	up
Cotton12_33526_01	no hit	3.52717	0.0015887	up
Cotton12_33570_01	TC72202	1.3057	0.0255207	down
Cotton12_33903_01	CO128526	1.51785	0.0229643	up
Cotton12_34411_01	TC60552	1.88835	0.000158232	down
Cotton12_34626_01	AI729659	1.44603	0.0353337	up
Cotton12_34683_01	CO105773	1.44654	0.0345103	down
Cotton12_34831_01	TC75216	2.1319	0.00201395	up
Cotton12_35038_01	TC78713	3.07018	0.00713674	up
Cotton12_35075_01	DV848770	1.39547	0.0166838	up
Cotton12_35115_01	no hit	1.51627	0.0308785	up
Cotton12_35217_01	TC64732	1.32551	0.0289525	up
Cotton12_35525_01	CD485867	1.32948	0.0399368	up
Cotton12_35624_01	DT466826	1.46458	0.0106091	up
Cotton12_35629_01	BF273331	1.44108	0.00264467	up
Cotton12_35794_01	DV849954	1.30825	0.0464456	down
Cotton12_35800_01	no hit	1.52132	0.0207732	up
Cotton12_35810_01	no hit	1.488	0.0296752	up
Cotton12_36398_01	CO071835	1.56445	0.0012643	up
Cotton12_36428_01	DR458940	1.78176	0.000337356	down
Cotton12_36531_01	TC72039	2.6902	0.0247589	down
Cotton12_36825_01	CO492786	2.36092	0.0438232	up
Cotton12_36852_01	no hit	3.58362	0.00409804	up
Cotton12_36939_01	BF277101	1.97656	0.0110347	up
Cotton12_36983_01	no hit	1.46198	0.0238156	up
Cotton12_37077_01	no hit	1.60641	0.0026703	down
Cotton12_37150_01	TC77781	1.91879	0.0129336	up
Cotton12_37821_01	BF270786	1.58466	0.0421323	up
Cotton12_37997_01	AI726414	1.47942	0.0492842	down
Cotton12_38298_01	no hit	2.16631	0.0175499	up
Cotton12_38448_01	TC65562	1.33269	0.00694218	up
Cotton12_38527_01	AI728733	1.66133	0.0283604	up
Cotton12_38723_01	no hit	1.54017	0.0053822	up
Cotton12_38888_01	TC69080	1.3589	0.00341626	down
Cotton12_39199_01	DT455721	1.71518	0.00416865	up
Cotton12_39470_01	no hit	1.62051	0.0358755	up
Cotton12_39559_01	TC72875	1.68401	0.00453148	up
Cotton12_39567_01	TC77549	1.61558	0.00280987	up
Cotton12_39745_01	no hit	1.56045	0.00709828	up
Cotton12_39821_01	no hit	1.34093	0.00563114	up
Cotton12_39955_01	no hit	1.64989	0.0253982	down
Cotton12_39981_01	CO498608	1.69956	0.00749873	down
Cotton12_40159_01	DT464893	1.61823	0.0185252	up
Cotton12_40401_01	DR455667	1.8202	0.00225375	up
Cotton12_40410_01	DV849382	1.32937	0.0128588	up
Cotton12_40424_01	TC76757	1.79615	0.025262	up
Cotton12_40493_01	TC66216	1.63069	0.0181876	up
Cotton12_40727_01	no hit	1.50768	0.0472665	down
Cotton12_40802_01	no hit	1.84963	0.00750388	down
Cotton12_41021_01	no hit	1.68595	0.0372908	up
Cotton12_41354_01	no hit	3.27589	0.000979943	up
Cotton12_41577_01	DT464907	1.39237	0.0149306	down
Cotton12_41697_01	no hit	1.91243	0.00113954	up
Cotton12_AF034130	AF034130	2.38589	0.00557941	down
Cotton12_AF336284	AF336284	1.97173	0.00294956	down
Cotton12_AF469081	AF469081	1.36005	0.0399793	up
Cotton12_AY072822	AY072822	2.00398	0.024478	up
Cotton12_AY189970	AY189970	2.46478	0.0253033	up
Cotton12_AY291285	AY291285	2.0483	0.0124928	up
Cotton12_CD485620	CD485620	1.61237	0.0131149	down
Cotton12_CD485826	CD485826	1.37746	0.0149842	up
Cotton12_CD486506	CD486506	3.05653	0.00469641	up
Cotton12_CGI8_BG444510	BG444510	2.61312	0.00396432	down
Cotton12_CGI8_CO103813	CO103813	1.47965	0.000126775	up
Cotton12_CGI8_NP385887.2	NP385887	1.52675	0.00273126	up
Cotton12_CGI8_NP385922	NP385922	1.42087	0.0453326	up
Cotton12_CGI8_NP524463	NP524463	2.16834	0.0093596	down
Cotton12_CGI8_TC58959	TC58959	2.35825	0.00822335	down
Cotton12_CGI8_TC59008	TC59008	2.81926	0.0104741	down
Cotton12_CGI8_TC59104	TC59104	2.12037	0.0120155	down
Cotton12_CGI8_TC59134	TC59134	2.60486	0.0126454	down
Cotton12_CGI8_TC59224	TC59224	1.46603	0.0325987	up
Cotton12_CGI8_TC59260	TC59260	2.5687	0.0401678	down
Cotton12_CGI8_TC59362	TC59362	1.82578	0.0143352	down
Cotton12_CGI8_TC59373	TC59373	1.44643	0.02862	down
Cotton12_CGI8_TC59386	TC59386	2.51482	0.00103859	up
Cotton12_CGI8_TC59658	TC59658	1.55125	0.0321343	down
Cotton12_CGI8_TC59761	TC59761	1.44523	0.0383032	up
Cotton12_CGI8_TC59788	TC59788	1.80806	0.00490455	up
Cotton12_CGI8_TC59795	TC59795	1.33056	0.00431437	up
Cotton12_CGI8_TC59825	TC59825	1.91064	0.00235645	down
Cotton12_CGI8_TC60220	TC60220	1.54962	0.0175676	up
Cotton12_CGI8_TC60437	TC60437	3.23794	0.00426536	up
Cotton12_CGI8_TC60547	TC60547	2.34264	0.0105842	down
Cotton12_CGI8_TC61016.2	TC61016	1.81767	0.0351801	down
Cotton12_CGI8_TC61666	TC61666	1.74519	0.0452958	down
Cotton12_CGI8_TC61705	TC61705	1.31553	0.0111577	up
Cotton12_CGI8_TC66366	TC66366	2.64778	0.00916953	up
Cotton12_CGI8_TC66389	TC66389	2.21034	0.0108844	up
Cotton12_CGI8_TC66573	TC66573	1.30081	0.0186649	down
Cotton12_CGI8_TC66685	TC66685	1.49295	0.00780919	down
Cotton12_CGI8_TC66798.1	TC66798	1.36695	0.0200671	up
Cotton12_CGI8_TC66874	TC66874	1.38322	0.011401	up
Cotton12_CGI8_TC66920	TC66920	2.8185	0.0147449	down
Cotton12_CGI8_TC67206	TC67206	1.32858	0.010835	up
Cotton12_CGI8_TC67217	TC67217	1.85956	0.0325683	down
Cotton12_CGI8_TC67309	TC67309	1.53742	0.00156335	down
Cotton12_CGI8_TC67371	TC67371	1.89522	0.0129011	down
Cotton12_CGI8_TC67377	TC67377	1.45629	0.00458672	up
Cotton12_CGI8_TC68342	TC68342	3.00869	0.0385967	down
Cotton12_CGI8_TC69404	TC69404	3.79234	0.00270292	up
Cotton12_CGI8_TC69488	TC69488	1.39588	0.021227	down
Cotton12_CGI8_TC72660	TC72660	2.67797	0.00333006	up
Cotton12_CGI8_TC73360	TC73360	2.15878	0.0452604	down
Cotton12_CGI8_TC73372	TC73372	1.61053	0.0223759	down
Cotton12_CGI8_TC73520.3	TC73520	2.21928	0.0377995	down
Cotton12_CGI8_TC73631	TC73631	2.0289	0.0203218	up
Cotton12_CGI8_TC73666	TC73666	1.95582	0.0377113	up
Cotton12_CGI8_TC73667	TC73667	1.68525	0.00199145	up
Cotton12_CGI8_TC73679.2	TC73679	1.48829	0.00904163	up
Cotton12_CGI8_TC73679.4	TC73679	1.3398	0.0417997	up
Cotton12_CGI8_TC73838	TC73838	1.97102	0.00511341	down
Cotton12_CGI8_TC73970	TC73970	1.64054	0.0285386	down
Cotton12_CGI8_TC74126	TC74126	2.46815	0.0227746	up
Cotton12_CGI8_TC74212	TC74212	1.3692	0.0479356	down
Cotton12_CGI8_TC74253	TC74253	1.6405	0.0471481	up
Cotton12_CGI8_TC74378	TC74378	2.75043	0.0221499	down
Cotton12_CGI8_TC74457	TC74457	1.58578	0.027064	up
Cotton12_CGI8_TC74749.1	TC74749	2.83892	0.0160569	down
Cotton12_CGI8_TC75019	TC75019	2.32697	0.0250508	up
Cotton12_CGI8_TC75145.1	TC75145	1.67733	0.0133238	down
Cotton12_CGI8_TC75145.2	TC75145	2.18433	0.00980874	down
Cotton12_CGI8_TC76359.1	TC76359	3.42225	0.0184544	down
Cotton12_CGI8_TC78331	TC78331	1.69804	0.00815848	down
Cotton12_CGI8_TC79618	TC79618	2.22337	0.00251097	up
Cotton12_CL4865Contig1	TC60285	1.62225	0.0281023	up
Cotton12_CL631Contig2	TC59234	2.37034	0.0122469	down
Cotton12_GAContig2232	TC75280	1.68387	0.0330472	down
Cotton12_GRContig7777	CO125257	1.32704	0.0063433	up
Cotton12_X75423	X75423	1.61134	0.0345992	down
nnn003	TC67751	3.27352	0.0148489	down
nnn020	no hit	2.29533	0.00114282	down
psbF	NP1426424	1.40923	0.0117402	up
psbI	NP1426392	1.74216	0.0464809	up
rps7-04	TC58952	5.04963	0.00498971	down
rrn16S	no hit	1.34673	0.0167806	down
rrn26	TC58951	1.91037	0.0178323	down
TAMU_TC3278	TC60246	1.71864	0.0379018	down
TAMU_TC3880	TC68326	1.53381	0.0227237	up
TAMU_TC3967	TC75063	2.19708	0.0148428	up
TAMU_TC4376	TC60838	1.56585	0.0137214	down
TAMU_TC4984	TC58919	1.38591	0.0369023	up
TAMU_TC5215	CB066446	1.45863	0.00946952	down
TC5726	TC73879	1.43949	0.000283122	up
TC5862	DT546061	1.35269	0.030631	up
TC6266	TC74173	1.41162	0.0263655	up
TC6737	TC78984	1.77651	0.0117051	down
TC6965	TC73204	1.52766	0.0312214	up
TC7014	TC75681	1.9371	0.0455293	down
tRNA-Pro	no hit	2.06149	0.00801772	down
tRNA-Ser-02	no hit	1.41983	0.00812776	up
trnG	no hit	2.09172	0.00124672	down
trnI-01	no hit	1.48986	0.00831748	down
trnM	no hit	1.46949	0.0493311	up
trnN	no hit	1.53293	0.0315829	up
trnV	CD777479	1.30581	0.0198676	down
trnW	no hit	2.1747	0.00320846	down
U15153	U15153	1.61063	0.0374643	down

## Sheet: #2
Supplementary Table 1. List of differentially expressed genes
0 DPA (Epidermis ) vs. 0 DPA (Inner Ovules)				Up/Down in epidermis
Oligo ID	Gene ID	Fold Change	P value	Regulation
AI055508	AI055508	1.41672	0.0206291	up
AI055589	AI055589	2.7361	0.00271008	up
AI725469	AI725469	1.34055	0.00655901	up
AI726199	AI726199	1.67012	0.0241754	up
AI727135	AI727135	1.48281	0.0348097	up
AI727443	AI727443	2.25334	0.0274984	up
AI727497	AI727497	1.83455	0.0116878	up
AI727974	AI727974	1.47965	0.00797408	down
AI727994	AI727994	1.3166	0.0172407	up
AI730083	AI730083	1.39741	5.16202e-05	up
AI730492	AI730492	1.43023	0.0160884	up
AI730941	AI730941	1.75957	0.00893517	up
AI731802	AI731802	1.60882	0.0332009	up
AP000391	AP000391	1.97011	0.00858986	up
atc04	no hit	1.33936	0.0139434	up
atc06	no hit	1.36953	0.0386009	up
atpE	NP1426414	2.39755	0.0442073	down
AW587447	AW587447	1.48098	0.0303861	up
AW587497	AW587497	1.36002	0.000855331	up
AW667548	AW667548	1.31958	0.00596329	up
AW726786	AW726786	1.34832	0.0100385	up
AY082386	AY082386	3.68137	0.0123491	down
BE052240	BE052240	1.56058	0.00853542	up
BE053045	BE053045	1.55198	0.0419198	up
BE053098	BE053098	1.85599	0.0173926	down
BE054275	BE054275	1.31501	0.0368668	up
BE055833	BE055833	1.57403	0.00340132	down
BF268912	BF268912	1.33572	0.0227143	down
BF269261	BF269261	1.69203	0.00696226	up
BF269451	BF269451	1.73529	0.0485248	down
BF269543	BF269543	1.48716	0.0301764	down
BF272992	BF272992	1.39713	0.0119462	up
BF273047	BF273047	1.54634	0.00593732	up
BF274612	BF274612	1.72733	0.0310603	down
BF277659	BF277659	1.32515	0.046842	up
BG440343	BG440343	2.13024	0.0299279	down
BG440369	BG440369	1.36895	0.0319033	up
BG440546	BG440546	1.85521	0.00628387	up
BG440751	BG440751	1.44643	0.0247827	up
BG440850	BG440850	1.60842	0.0186453	up
BG440911	BG440911	1.32273	0.0357799	down
BG441034	BG441034	1.50026	0.00587345	up
BG441156	BG441156	1.347	0.0325304	up
BG442072	BG442072	1.5235	0.0458824	up
BG442793	BG442793	1.82252	0.0383824	down
BG443029	BG443029	1.36353	0.00739772	up
BG443241	BG443241	1.31289	0.0351531	up
BG443798	BG443798	1.30288	0.0334116	up
BG444766	BG444766	1.99464	0.0306022	down
BG445213	BG445213	1.50104	0.0482719	up
BG445313	BG445313	1.39866	0.0203885	up
BG445411	BG445411	1.39767	0.0419839	up
BG445463	BG445463	1.39298	0.0172341	up
BG445567	BG445567	1.37029	0.0282566	up
CGI8_AJ513503	AJ513503	2.00407	0.00680985	down
CGI8_BF276279	BF276279	2.84065	0.0135606	up
CGI8_BG443749	BG443749	2.20868	0.00376154	down
CGI8_BM358269	BM358269	1.4258	0.0444649	down
CGI8_BM358658	BM358658	1.37404	0.00401004	up
CGI8_BQ408212	BQ408212	1.30044	0.00820426	up
CGI8_BQ408719	BQ408719	1.3802	0.0116772	down
CGI8_BQ410500	BQ410500	1.40991	0.0478397	up
CGI8_BQ412859	BQ412859	1.30702	0.00588252	up
CGI8_BQ414063	BQ414063	2.18128	0.0152834	up
CGI8_CO077692	CO077692	1.7958	0.00725768	down
CGI8_CO079323	CO079323	1.85407	0.0449742	down
CGI8_CO081584	CO081584	1.63688	0.00873447	up
CGI8_CO083705	CO083705	1.42702	0.00685834	up
CGI8_CO088145	CO088145	1.34206	0.0354282	down
CGI8_CO090027	CO090027	1.49319	0.0471561	up
CGI8_CO093386	CO093386	1.89279	0.0244262	up
CGI8_CO104677	CO104677	1.37977	0.0231444	up
CGI8_CO109694	CO109694	1.77726	0.00562152	up
CGI8_CO110148	CO110148	1.34993	0.00203681	up
CGI8_CO113590	CO113590	1.30844	0.0109965	down
CGI8_CO115371	CO115371	1.3023	0.0196728	down
CGI8_CO116314	CO116314	1.88764	0.0284419	up
CGI8_CO117501	CO117501	1.8999	0.0173702	down
CGI8_CO120974	CO120974	1.37498	0.0227042	up
CGI8_CO121724	CO121724	1.30806	0.0225909	down
CGI8_CO131545	CO131545	1.93051	0.030575	down
CGI8_CO132588	CO132588	1.31072	0.0142465	up
CGI8_CO132734	CO132734	1.72976	0.0103031	up
CGI8_CO496279	CO496279	2.40057	0.0357626	down
CGI8_CO499597	CO499597	1.75484	0.0402112	up
CGI8_DN759649	DN759649	1.79141	0.0466377	up
CGI8_DN800668	DN800668	1.90638	0.0195211	down
CGI8_DN801506	DN801506	1.82228	0.00894378	up
CGI8_DN802661	DN802661	3.26514	0.00290633	down
CGI8_DN803923	DN803923	1.34155	0.0491109	down
CGI8_DN804712	DN804712	1.65266	0.0485996	up
CGI8_DN817231	DN817231	1.67238	0.0327184	down
CGI8_DN817447	DN817447	1.62023	0.00414806	up
CGI8_DR452881	DR452881	1.43368	0.043615	up
CGI8_DR453281	DR453281	1.70723	0.00327312	up
CGI8_DR453498	DR453498	1.64711	0.0318792	down
CGI8_DR454158	DR454158	1.63355	0.013456	up
CGI8_DR455686	DR455686	1.53673	0.0427855	up
CGI8_DR456332	DR456332	2.45574	0.000976869	up
CGI8_DR456394	DR456394	1.94447	0.0122534	up
CGI8_DR456768	DR456768	1.43385	0.026194	up
CGI8_DR456774	DR456774	1.56824	0.028667	up
CGI8_DR456823	DR456823	1.35814	0.0124138	up
CGI8_DR457077	DR457077	1.81549	0.00315787	up
CGI8_DR457128	DR457128	2.55263	0.00209517	down
CGI8_DR457322	DR457322	1.80068	0.0162369	down
CGI8_DR458575	DR458575	1.69647	0.0280632	up
CGI8_DR458624	DR458624	1.39442	0.0235707	up
CGI8_DR458706	DR458706	1.39316	0.0192513	up
CGI8_DR458754	DR458754	1.66583	0.0148323	up
CGI8_DR458893	DR458893	2.9404	0.0047359	up
CGI8_DR458932	DR458932	2.18781	0.00978095	up
CGI8_DR459213	DR459213	2.02196	0.0144643	down
CGI8_DR459224	DR459224	2.89945	0.0085068	down
CGI8_DR459725	DR459725	1.64017	0.0183601	down
CGI8_DR460532	DR460532	1.5044	0.0333177	up
CGI8_DR460749	DR460749	1.31197	0.0308081	down
CGI8_DR460759	DR460759	1.31537	0.00407957	up
CGI8_DR461439	DR461439	1.55329	0.0385384	down
CGI8_DR461858	DR461858	2.43208	0.020908	up
CGI8_DR461866	DR461866	1.86352	0.000337671	up
CGI8_DR462322	DR462322	1.45382	0.0400363	up
CGI8_DR462547	DR462547	1.60746	0.0285992	up
CGI8_DR462618	DR462618	1.33381	0.00485434	down
CGI8_DR462624	DR462624	1.37804	0.0329047	up
CGI8_DR462731	DR462731	2.78764	0.018265	down
CGI8_DR463057	DR463057	2.24243	0.0385089	down
CGI8_DR463318	DR463318	2.06521	0.010557	up
CGI8_DT046714	DT046714	2.68674	0.0223586	down
CGI8_DT046776	DT046776	1.36687	0.00316137	up
CGI8_DT046836	DT046836	1.78214	0.0308398	down
CGI8_DT047759	DT047759	1.30628	0.0480247	up
CGI8_DT047765	DT047765	1.34327	0.0072459	up
CGI8_DT047827	DT047827	1.37995	0.0151348	up
CGI8_DT047890	DT047890	1.46968	0.0196191	up
CGI8_DT051264	DT051264	1.3574	0.0359868	up
CGI8_DT051283	DT051283	1.32312	0.0356911	up
CGI8_DT051500	DT051500	1.34295	0.00678218	up
CGI8_DT051799	DT051799	1.4038	0.0184705	down
CGI8_DT052378	DT052378	1.30142	0.000812923	up
CGI8_DT052475	DT052475	1.46453	0.010721	up
CGI8_DT052531	DT052531	1.41334	0.00857139	up
CGI8_DT053470	DT053470	1.40419	0.0350801	up
CGI8_DT054071	DT054071	1.65936	0.0241013	up
CGI8_DT054226	DT054226	1.32524	0.00542797	up
CGI8_DT054282	DT054282	1.48529	0.0310049	up
CGI8_DT054318	DT054318	1.30345	2.85361e-05	down
CGI8_DT455599	DT455599	1.94654	0.0178172	up
CGI8_DT455623	DT455623	2.75184	0.0040047	up
CGI8_DT455736	DT455736	1.80085	0.0403968	up
CGI8_DT455843	DT455843	1.65823	0.036227	up
CGI8_DT457536	DT457536	2.08137	0.0356974	up
CGI8_DT458393	DT458393	2.16884	0.0496496	up
CGI8_DT458429	DT458429	1.87977	0.0230847	up
CGI8_DT458843	DT458843	2.33175	0.0285153	up
CGI8_DT459330	DT459330	2.20992	0.0230694	down
CGI8_DT459845	DT459845	3.20635	0.00387465	up
CGI8_DT459865	DT459865	1.60133	0.0254219	up
CGI8_DT460333	DT460333	2.23443	0.0128801	up
CGI8_DT460499	DT460499	1.89995	0.0118664	down
CGI8_DT461247	DT461247	1.76225	0.00815188	up
CGI8_DT461590	DT461590	1.32571	0.00258782	up
CGI8_DT461620	DT461620	1.51578	0.00794832	up
CGI8_DT462278	DT462278	1.61624	0.0288427	up
CGI8_DT463053	DT463053	1.4129	0.0192272	down
CGI8_DT463576	DT463576	1.40075	0.0106368	up
CGI8_DT464855	DT464855	1.3246	0.014258	up
CGI8_DT465447	DT465447	1.48689	0.00485787	down
CGI8_DT466736	DT466736	1.31239	0.0304499	up
CGI8_DT468349	DT468349	1.33092	0.0275288	down
CGI8_DT468888	DT468888	2.3241	0.0450389	down
CGI8_DT526947	DT526947	1.40744	0.0377087	down
CGI8_DT527076	DT527076	1.31854	0.00164573	up
CGI8_DT527084	DT527084	1.55625	0.00962456	up
CGI8_DT527095	DT527095	1.48665	0.00863394	up
CGI8_DT527110	DT527110	1.33072	0.0197257	up
CGI8_DT527156	DT527156	1.64504	0.00814485	up
CGI8_DT527374	DT527374	1.65356	0.00685904	up
CGI8_DT527462	DT527462	2.03422	0.0158755	down
CGI8_DT527505	DT527505	1.40606	0.0414345	up
CGI8_DT527521	DT527521	1.64103	0.0100077	up
CGI8_DT527577	DT527577	1.3196	0.0217797	up
CGI8_DT543066	DT543066	1.32983	0.00481771	up
CGI8_DT543291	DT543291	1.41569	0.0145734	up
CGI8_DT543409	DT543409	1.41485	0.0318636	up
CGI8_DT543925	DT543925	1.44454	0.00384518	up
CGI8_DT544805	DT544805	2.13557	0.0240628	up
CGI8_DT545748	DT545748	1.5424	0.0334729	up
CGI8_DT546308	DT546308	1.33476	0.0479282	up
CGI8_DT549258	DT549258	1.36658	0.0347692	up
CGI8_DT549971	DT549971	1.67697	0.0397144	up
CGI8_DT550844	DT550844	1.37794	0.0228885	up
CGI8_DT550923	DT550923	2.09993	0.0249013	up
CGI8_DT551277	DT551277	1.36547	0.0187264	up
CGI8_DT551370	DT551370	1.53248	0.0255215	up
CGI8_DT551796	DT551796	1.70684	0.00498836	up
CGI8_DT552140	DT552140	1.30985	0.00909931	up
CGI8_DT552182	DT552182	1.33326	0.000689696	down
CGI8_DT553858	DT553858	1.49993	0.0413179	up
CGI8_DT555263	DT555263	1.33837	0.0361763	up
CGI8_DT555440	DT555440	1.40894	0.0143995	down
CGI8_DT556541	DT556541	1.65226	0.00129495	up
CGI8_DT556622	DT556622	1.52997	0.0348168	up
CGI8_DT556822	DT556822	1.48659	0.0296702	up
CGI8_DT557084	DT557084	1.47585	0.00216329	up
CGI8_DT559422	DT559422	1.38768	0.00902992	down
CGI8_DT560531	DT560531	2.51995	0.0164058	down
CGI8_DT560905	DT560905	1.40907	0.0452199	up
CGI8_DT561408	DT561408	1.62151	0.0257942	down
CGI8_DT561712	DT561712	1.38982	0.0197958	up
CGI8_DT561813	DT561813	3.47388	0.00962047	up
CGI8_DT561900	DT561900	1.62637	0.0376869	up
CGI8_DT561947	DT561947	1.37237	0.0276302	up
CGI8_DT562962	DT562962	1.8018	0.0321989	down
CGI8_DT565728	DT565728	1.57681	0.0181377	up
CGI8_DT569613	DT569613	1.87303	0.00678979	up
CGI8_DT569847	DT569847	1.38467	0.0033695	up
CGI8_DT570485	DT570485	1.58859	0.0199146	up
CGI8_DT573598	DT573598	1.40058	0.0450262	up
CGI8_DT574167	DT574167	1.44948	0.0280688	up
CGI8_DT574243	DT574243	1.345	0.0211744	up
CGI8_DV849907	DV849907	1.77458	0.0136351	down
CGI8_NP1426414	NP1426414	3.74479	0.00288491	down
CGI8_NP1426424	NP1426424	1.49214	0.0113687	down
CGI8_NP1426446	NP1426446	2.11201	0.0235589	down
CGI8_TC58936	TC58936	1.40466	0.0136473	up
CGI8_TC58960	TC58960	2.5627	0.00886947	up
CGI8_TC59029	TC59029	1.73775	0.0239095	down
CGI8_TC59051	TC59051	1.63694	0.00735876	up
CGI8_TC59097	TC59097	1.49884	0.0233123	down
CGI8_TC59161	TC59161	1.38251	0.0350519	up
CGI8_TC59168	TC59168	1.62075	0.0232121	up
CGI8_TC59390	TC59390	1.70761	0.0288886	up
CGI8_TC59522	TC59522	2.62966	0.00395631	up
CGI8_TC59586	TC59586	1.41386	0.0424574	down
CGI8_TC59597	TC59597	2.16825	0.0432118	up
CGI8_TC59714	TC59714	1.5861	0.011667	down
CGI8_TC59856	TC59856	1.30654	0.0439562	down
CGI8_TC59904	TC59904	1.90195	0.0228377	down
CGI8_TC60033	TC60033	2.32891	0.00430118	down
CGI8_TC60063	TC60063	1.42429	0.00282269	up
CGI8_TC60109	TC60109	1.68341	0.00590752	up
CGI8_TC60113	TC60113	1.44747	0.000638007	up
CGI8_TC60157	TC60157	1.51642	0.0242737	up
CGI8_TC60337	TC60337	1.8911	0.0290457	up
CGI8_TC60386	TC60386	1.49398	0.0169703	down
CGI8_TC60414	TC60414	1.65222	8.0473e-05	up
CGI8_TC60430	TC60430	1.83204	0.0138317	up
CGI8_TC60464	TC60464	1.32612	0.0402923	down
CGI8_TC60565	TC60565	2.10746	0.044524	down
CGI8_TC60585	TC60585	1.34982	0.00737464	up
CGI8_TC60636	TC60636	1.50916	0.00742045	up
CGI8_TC60819	TC60819	1.60892	0.0147108	down
CGI8_TC60847	TC60847	1.39631	0.00701225	down
CGI8_TC60857	TC60857	1.89563	0.00713924	down
CGI8_TC60881	TC60881	1.58485	0.0241111	down
CGI8_TC61019	TC61019	1.47434	0.018177	up
CGI8_TC61096	TC61096	1.73004	0.00693615	down
CGI8_TC61127	TC61127	1.5297	0.0126428	down
CGI8_TC61224	TC61224	1.58597	0.0323627	down
CGI8_TC61270	TC61270	1.33311	0.0456652	down
CGI8_TC61418	TC61418	1.99724	0.0166705	down
CGI8_TC61466	TC61466	1.81322	0.0351251	down
CGI8_TC61560	TC61560	1.81972	0.00799046	down
CGI8_TC61920	TC61920	1.51818	0.0361328	down
CGI8_TC61964	TC61964	2.06061	0.0332965	up
CGI8_TC62067	TC62067	1.97347	0.000187696	up
CGI8_TC62083	TC62083	1.72097	0.00477449	down
CGI8_TC62086	TC62086	1.50207	0.0366857	up
CGI8_TC62096	TC62096	1.34989	0.00891703	down
CGI8_TC62122	TC62122	1.42758	0.0193509	up
CGI8_TC62128	TC62128	1.77631	0.0115687	up
CGI8_TC62153	TC62153	1.41303	0.0201286	up
CGI8_TC62162	TC62162	1.43746	0.0177036	up
CGI8_TC62203	TC62203	2.12787	0.00236802	up
CGI8_TC62246	TC62246	1.33381	0.0373525	down
CGI8_TC62334	TC62334	1.78783	0.00740775	down
CGI8_TC62430	TC62430	2.19284	0.0346719	up
CGI8_TC62446	TC62446	2.21515	0.0126277	down
CGI8_TC62474	TC62474	2.17722	0.00714222	up
CGI8_TC62593	TC62593	1.63308	0.0177971	up
CGI8_TC62633	TC62633	2.38951	0.0095973	up
CGI8_TC62647	TC62647	1.50824	0.0322361	up
CGI8_TC62663	TC62663	1.3064	0.0049664	up
CGI8_TC62670	TC62670	1.31974	0.0211178	up
CGI8_TC62723	TC62723	1.40135	0.0171068	down
CGI8_TC62728	TC62728	1.36779	0.00115216	up
CGI8_TC62730	TC62730	1.6325	0.0245034	down
CGI8_TC62746	TC62746	2.61915	0.0309323	up
CGI8_TC62762	TC62762	2.60646	0.0163585	up
CGI8_TC62800	TC62800	1.32547	0.0132654	down
CGI8_TC62816	TC62816	1.3799	0.0360248	down
CGI8_TC62861	TC62861	2.64145	0.0181019	up
CGI8_TC62964	TC62964	1.44514	0.0232479	up
CGI8_TC63135	TC63135	1.65243	0.0466068	up
CGI8_TC63207	TC63207	1.97466	0.001899	up
CGI8_TC63214	TC63214	1.33936	0.0480408	up
CGI8_TC63569	TC63569	2.54602	0.0352696	up
CGI8_TC63579	TC63579	1.8335	0.0219802	up
CGI8_TC63664	TC63664	1.39017	0.0323452	down
CGI8_TC63785	TC63785	1.74954	0.0445105	down
CGI8_TC63793	TC63793	1.40099	0.0108656	up
CGI8_TC63842	TC63842	1.33768	0.0114726	up
CGI8_TC63847	TC63847	2.12676	0.0102506	up
CGI8_TC63853	TC63853	1.30654	0.00579308	up
CGI8_TC63854	TC63854	1.68038	0.0217934	up
CGI8_TC63935	TC63935	1.59801	0.0236076	down
CGI8_TC63972	TC63972	2.05548	0.0204506	down
CGI8_TC64024	TC64024	1.47557	0.00489953	up
CGI8_TC64258	TC64258	1.97131	0.00634406	up
CGI8_TC64286	TC64286	1.61392	0.00300225	up
CGI8_TC64291	TC64291	1.73556	0.00320576	up
CGI8_TC64415	TC64415	2.03551	0.0175849	up
CGI8_TC64434	TC64434	1.3008	0.0297328	up
CGI8_TC64466	TC64466	1.31382	0.0192971	up
CGI8_TC64474	TC64474	1.3882	0.00111791	up
CGI8_TC64553	TC64553	1.55281	0.0425783	up
CGI8_TC64801	TC64801	1.76115	0.000563132	up
CGI8_TC64803	TC64803	2.04201	0.0423465	up
CGI8_TC64805	TC64805	1.68631	0.00606031	up
CGI8_TC64852	TC64852	1.3972	0.013234	up
CGI8_TC64857	TC64857	1.52974	0.0495759	up
CGI8_TC65073	TC65073	1.48556	0.037159	up
CGI8_TC65148	TC65148	1.68981	0.0284766	down
CGI8_TC65253	TC65253	2.46896	0.0091995	up
CGI8_TC65285	TC65285	1.80397	0.0409928	down
CGI8_TC65350	TC65350	1.38535	0.00548304	up
CGI8_TC65515	TC65515	1.33086	0.0268437	up
CGI8_TC65605	TC65605	1.40622	0.00873148	up
CGI8_TC65619	TC65619	1.36688	0.0129821	up
CGI8_TC65694	TC65694	1.34759	0.0420253	down
CGI8_TC65719	TC65719	1.8491	0.0493731	up
CGI8_TC65822	TC65822	1.35848	0.0157476	up
CGI8_TC65906	TC65906	1.30891	0.0493102	up
CGI8_TC66010	TC66010	1.42748	0.0144988	up
CGI8_TC66127	TC66127	1.53308	0.0104949	up
CGI8_TC66163	TC66163	1.63187	0.0437891	down
CGI8_TC66197	TC66197	1.73078	0.0331315	up
CGI8_TC66213	TC66213	1.3168	0.0108483	up
CGI8_TC66463	TC66463	1.46296	0.027799	up
CGI8_TC66489	TC66489	2.25598	0.00384622	up
CGI8_TC66718	TC66718	1.49252	0.0399839	up
CGI8_TC66748	TC66748	1.83698	0.0112218	up
CGI8_TC66850	TC66850	1.31934	0.0188169	up
CGI8_TC66854	TC66854	1.42851	0.00238343	up
CGI8_TC66878	TC66878	1.58147	0.0362794	up
CGI8_TC66923	TC66923	1.381	0.0404975	up
CGI8_TC66954	TC66954	1.38618	0.0355656	up
CGI8_TC66962	TC66962	1.4468	0.0363588	down
CGI8_TC66985	TC66985	1.63006	0.045755	up
CGI8_TC67159	TC67159	1.75502	0.0479377	up
CGI8_TC67316	TC67316	1.42049	0.0381001	up
CGI8_TC67395	TC67395	1.83509	0.0268437	up
CGI8_TC67502	TC67502	1.42428	0.0234778	up
CGI8_TC67526	TC67526	1.36428	0.036495	up
CGI8_TC67572	TC67572	1.37595	0.0477193	up
CGI8_TC67648	TC67648	3.68684	0.0017622	down
CGI8_TC67668	TC67668	1.44962	0.0443149	down
CGI8_TC67771	TC67771	1.4178	0.0325682	up
CGI8_TC67780	TC67780	1.43074	0.0312919	up
CGI8_TC67871	TC67871	2.1717	0.00848525	up
CGI8_TC67918	TC67918	1.43964	0.0201492	up
CGI8_TC67965	TC67965	1.4925	0.0044071	up
CGI8_TC68097	TC68097	2.38269	0.0166432	up
CGI8_TC68111	TC68111	1.56512	0.0155954	down
CGI8_TC68135	TC68135	1.33445	0.0239245	up
CGI8_TC68190	TC68190	1.97646	0.0261107	up
CGI8_TC68198	TC68198	1.32079	0.0142613	up
CGI8_TC68199	TC68199	1.42379	0.0354123	up
CGI8_TC68289	TC68289	1.58935	0.0144554	up
CGI8_TC68410	TC68410	1.72788	0.000672476	up
CGI8_TC68438	TC68438	1.93762	0.0450758	up
CGI8_TC68474	TC68474	1.34326	0.0351625	down
CGI8_TC68602	TC68602	1.97322	0.0296848	up
CGI8_TC68607	TC68607	1.44363	0.0187699	down
CGI8_TC68662	TC68662	1.49771	0.0483618	up
CGI8_TC68678	TC68678	1.33304	0.0167844	up
CGI8_TC68685	TC68685	1.32285	0.0233104	up
CGI8_TC68714	TC68714	1.31099	0.000852603	up
CGI8_TC68753	TC68753	1.50238	0.0376241	down
CGI8_TC68864	TC68864	1.30093	0.00930984	up
CGI8_TC68909	TC68909	1.32667	0.0186119	up
CGI8_TC68975	TC68975	2.73282	0.0114042	up
CGI8_TC69045	TC69045	3.01329	0.0078612	up
CGI8_TC69057	TC69057	1.41211	0.0444277	up
CGI8_TC69068	TC69068	1.56502	0.0382849	up
CGI8_TC69088	TC69088	1.44378	0.0070846	up
CGI8_TC69135	TC69135	2.17894	0.0385743	down
CGI8_TC69254	TC69254	2.26468	0.00724085	up
CGI8_TC69418	TC69418	1.4534	0.0383102	up
CGI8_TC69423	TC69423	1.49445	0.0247733	down
CGI8_TC69438	TC69438	1.45925	0.00451309	up
CGI8_TC69439	TC69439	1.80856	0.00936069	up
CGI8_TC69447	TC69447	1.45739	0.0103276	up
CGI8_TC69529	TC69529	1.50822	0.0310297	up
CGI8_TC69600	TC69600	1.33449	0.0398714	down
CGI8_TC69633	TC69633	1.33027	0.0227307	up
CGI8_TC69636	TC69636	1.34295	0.024977	up
CGI8_TC69642	TC69642	2.34056	0.0122913	up
CGI8_TC69785	TC69785	1.37784	0.00347354	up
CGI8_TC69813	TC69813	1.42218	0.0347297	up
CGI8_TC69923	TC69923	1.65142	0.00650118	down
CGI8_TC70078	TC70078	1.82439	0.0339382	down
CGI8_TC70173	TC70173	1.34561	0.0273887	up
CGI8_TC70186	TC70186	1.51931	0.0127324	up
CGI8_TC70194	TC70194	1.35354	0.000994838	up
CGI8_TC70203	TC70203	1.37629	0.0489236	up
CGI8_TC70216	TC70216	1.89792	0.02303	up
CGI8_TC70224	TC70224	1.34745	0.00354421	up
CGI8_TC70238	TC70238	1.47281	0.0179393	up
CGI8_TC70356	TC70356	3.43107	0.00648024	up
CGI8_TC70366	TC70366	1.60959	0.0432729	up
CGI8_TC70372	TC70372	2.03028	0.0133629	up
CGI8_TC70389	TC70389	1.31839	0.00780416	up
CGI8_TC70547	TC70547	1.30258	0.00580563	up
CGI8_TC70554	TC70554	1.97362	0.00221375	up
CGI8_TC70562	TC70562	1.43945	0.00474746	up
CGI8_TC70586	TC70586	1.47208	0.0496194	up
CGI8_TC70604	TC70604	1.867	0.00470844	up
CGI8_TC70614	TC70614	1.65748	0.0199649	down
CGI8_TC70619	TC70619	1.75656	0.0354409	up
CGI8_TC70637	TC70637	1.66947	0.0033028	up
CGI8_TC70656	TC70656	1.59396	0.0201594	down
CGI8_TC70684	TC70684	1.36611	0.019125	down
CGI8_TC70736	TC70736	1.32087	0.0198883	down
CGI8_TC70833	TC70833	2.0744	0.0402545	up
CGI8_TC70849	TC70849	1.358	0.0342343	up
CGI8_TC70872	TC70872	2.04978	0.0330929	up
CGI8_TC70906	TC70906	1.48172	0.0316122	down
CGI8_TC71027	TC71027	1.43066	0.0343064	up
CGI8_TC71146	TC71146	1.94496	0.0462971	up
CGI8_TC71273	TC71273	1.33194	0.0421458	up
CGI8_TC71306	TC71306	1.61268	0.00251295	up
CGI8_TC71348	TC71348	1.50992	0.0178881	up
CGI8_TC71497	TC71497	4.26762	0.000110724	down
CGI8_TC71504	TC71504	1.36835	0.0391193	up
CGI8_TC71556	TC71556	1.45659	0.0268827	up
CGI8_TC71610	TC71610	1.64548	0.00157375	up
CGI8_TC71726	TC71726	1.30255	0.00039636	up
CGI8_TC71762	TC71762	1.32389	0.0481794	up
CGI8_TC71764	TC71764	1.46947	0.00324336	up
CGI8_TC71838	TC71838	1.88437	0.0470516	down
CGI8_TC71898	TC71898	2.63311	0.0190133	up
CGI8_TC71939	TC71939	2.28034	0.010786	up
CGI8_TC71990	TC71990	1.65146	0.0457322	up
CGI8_TC72046	TC72046	1.5178	0.0249369	up
CGI8_TC72064	TC72064	1.52101	0.0194013	up
CGI8_TC72186	TC72186	1.77547	0.036413	up
CGI8_TC72216	TC72216	1.53034	0.0092627	up
CGI8_TC72358	TC72358	1.47482	0.0353514	up
CGI8_TC72391	TC72391	1.6622	0.0240178	up
CGI8_TC72465	TC72465	1.68507	0.0144565	up
CGI8_TC72469	TC72469	1.4808	0.0229874	up
CGI8_TC72503	TC72503	1.34619	0.0243824	up
CGI8_TC72717	TC72717	1.76871	0.0412191	up
CGI8_TC72749	TC72749	1.5148	0.0177534	up
CGI8_TC72806	TC72806	1.36364	7.97474e-05	up
CGI8_TC72824	TC72824	1.37267	0.00995625	up
CGI8_TC72883	TC72883	1.43628	0.0197735	up
CGI8_TC72914	TC72914	1.42886	0.039256	up
CGI8_TC72932	TC72932	1.58654	0.0461276	up
CGI8_TC73042	TC73042	1.55576	0.0256606	up
CGI8_TC73059	TC73059	1.56994	0.0450808	up
CGI8_TC73116	TC73116	1.5273	0.00733819	up
CGI8_TC73190	TC73190	1.41044	0.0419521	up
CGI8_TC73227	TC73227	2.03497	0.00625368	up
CGI8_TC73237	TC73237	2.06031	0.0452566	up
CGI8_TC73347	TC73347	1.56364	0.000506896	up
CGI8_TC73393	TC73393	1.65849	0.03745	up
CGI8_TC73405	TC73405	1.81971	0.0407935	up
CGI8_TC73409	TC73409	1.60165	0.0383212	up
CGI8_TC73521	TC73521	1.64129	0.0176274	up
CGI8_TC73690	TC73690	1.42894	0.0463457	up
CGI8_TC73761	TC73761	1.36129	0.0149459	up
CGI8_TC73767	TC73767	1.80631	0.0357242	up
CGI8_TC73927	TC73927	1.46763	0.0243778	up
CGI8_TC74324	TC74324	2.03809	0.00170335	up
CGI8_TC74326	TC74326	1.8219	0.0446778	down
CGI8_TC74334	TC74334	1.74286	0.0155704	up
CGI8_TC74480	TC74480	1.48068	0.0337012	up
CGI8_TC74564	TC74564	1.51034	0.000715087	up
CGI8_TC74599	TC74599	1.96276	0.0201998	down
CGI8_TC74671	TC74671	1.48266	0.0445291	up
CGI8_TC74905	TC74905	1.54457	0.0172516	up
CGI8_TC74920	TC74920	1.32428	0.019163	up
CGI8_TC74954	TC74954	2.02732	0.0293507	up
CGI8_TC75174	TC75174	1.88757	0.0212147	up
CGI8_TC75196	TC75196	2.40389	0.0118135	up
CGI8_TC75260	TC75260	1.30252	0.0400641	up
CGI8_TC75262	TC75262	1.64574	0.00426722	up
CGI8_TC75279	TC75279	1.40983	0.00821912	up
CGI8_TC75340	TC75340	1.39379	0.0460719	up
CGI8_TC75427	TC75427	2.22174	0.00477595	up
CGI8_TC75434	TC75434	1.34369	0.00673613	up
CGI8_TC75497	TC75497	1.51838	0.0215936	up
CGI8_TC75517	TC75517	1.33607	0.0377041	up
CGI8_TC75570	TC75570	1.30757	0.0106387	up
CGI8_TC75598	TC75598	1.87098	0.0111711	up
CGI8_TC75620	TC75620	1.50547	0.0062271	down
CGI8_TC75692	TC75692	2.03701	0.00717745	up
CGI8_TC75731	TC75731	1.46696	0.0496205	up
CGI8_TC75792	TC75792	1.31393	0.0235878	up
CGI8_TC75867	TC75867	1.66126	0.0340016	up
CGI8_TC75878	TC75878	1.67442	0.00169068	up
CGI8_TC75927	TC75927	1.694	0.0358101	up
CGI8_TC75939	TC75939	2.13182	0.00655294	up
CGI8_TC75996	TC75996	1.85679	0.000759705	up
CGI8_TC76080	TC76080	1.5262	0.00823705	up
CGI8_TC76143	TC76143	1.55317	0.0183636	down
CGI8_TC76162	TC76162	1.30295	0.0029485	up
CGI8_TC76243	TC76243	1.59725	0.0360613	down
CGI8_TC76248	TC76248	2.73481	0.0161275	up
CGI8_TC76267	TC76267	1.42888	0.0289377	up
CGI8_TC76275	TC76275	1.9615	0.0415288	up
CGI8_TC76298	TC76298	2.14435	0.0328187	up
CGI8_TC76320	TC76320	2.01046	0.016508	up
CGI8_TC76342	TC76342	1.64609	0.0194509	up
CGI8_TC76345	TC76345	1.68031	0.028703	up
CGI8_TC76383	TC76383	1.35979	0.00831518	up
CGI8_TC76436	TC76436	1.63362	0.0119003	up
CGI8_TC76443	TC76443	1.46435	0.0241246	up
CGI8_TC76456	TC76456	1.64539	0.033995	up
CGI8_TC76477	TC76477	1.39847	0.00105837	up
CGI8_TC76480	TC76480	1.69849	0.0252728	down
CGI8_TC76494	TC76494	1.46504	0.00203411	up
CGI8_TC76496	TC76496	1.33648	0.00651069	up
CGI8_TC76522	TC76522	1.34374	0.0166727	down
CGI8_TC76566	TC76566	2.86188	0.0121332	up
CGI8_TC76595	TC76595	1.31726	0.0390043	down
CGI8_TC76649	TC76649	1.37332	0.00289277	up
CGI8_TC76751	TC76751	1.34713	0.022539	up
CGI8_TC76794	TC76794	1.30262	0.0259849	up
CGI8_TC76802	TC76802	1.56619	0.0115896	up
CGI8_TC76803	TC76803	1.30425	0.0201135	up
CGI8_TC76833	TC76833	3.14793	0.0057545	down
CGI8_TC76874	TC76874	2.29818	0.0193535	up
CGI8_TC76885	TC76885	1.5054	0.00934464	up
CGI8_TC76956	TC76956	2.15366	0.00597485	up
CGI8_TC76964	TC76964	2.84565	0.0170954	up
CGI8_TC77034	TC77034	1.34659	0.0341403	up
CGI8_TC77131	TC77131	1.90239	0.0289351	up
CGI8_TC77256	TC77256	1.40969	0.0346039	up
CGI8_TC77270	TC77270	2.05728	0.0359941	up
CGI8_TC77304	TC77304	1.87531	0.0177973	up
CGI8_TC77353	TC77353	1.64401	0.00843242	up
CGI8_TC77422	TC77422	1.6418	0.0306954	up
CGI8_TC77452	TC77452	1.48776	0.00596892	up
CGI8_TC77565	TC77565	1.49893	0.00754534	up
CGI8_TC77576	TC77576	1.77158	0.0125018	up
CGI8_TC77587	TC77587	1.31113	0.00517009	up
CGI8_TC77675	TC77675	1.52873	0.0149976	up
CGI8_TC77679	TC77679	1.50061	0.0198069	up
CGI8_TC77695	TC77695	1.41911	0.0342591	up
CGI8_TC77708	TC77708	2.64102	0.0238087	up
CGI8_TC77717	TC77717	1.73273	0.049752	up
CGI8_TC77794	TC77794	1.38529	0.0235353	down
CGI8_TC77796	TC77796	1.39903	0.0280801	up
CGI8_TC77804	TC77804	1.3205	0.0313812	up
CGI8_TC77887	TC77887	1.75922	0.0140667	up
CGI8_TC77899	TC77899	1.37134	0.0379979	up
CGI8_TC77915	TC77915	1.35116	0.0464913	up
CGI8_TC77964	TC77964	1.49403	0.0286559	up
CGI8_TC77966	TC77966	2.02421	0.00872455	up
CGI8_TC77973	TC77973	1.35293	0.00471756	up
CGI8_TC77977	TC77977	1.50826	0.0297972	up
CGI8_TC77978	TC77978	1.62564	0.0207232	up
CGI8_TC77995	TC77995	1.62535	0.0415067	up
CGI8_TC78015	TC78015	1.59828	0.00439659	up
CGI8_TC78041	TC78041	4.1591	0.0109146	up
CGI8_TC78092	TC78092	1.76907	0.0275785	down
CGI8_TC78095	TC78095	2.04868	0.0322106	up
CGI8_TC78098	TC78098	1.42066	0.0303047	down
CGI8_TC78150	TC78150	1.51345	0.00227977	up
CGI8_TC78242	TC78242	1.3086	0.0274438	up
CGI8_TC78413	TC78413	1.64176	0.0287457	up
CGI8_TC78425	TC78425	1.35054	0.00281589	up
CGI8_TC78426	TC78426	3.80441	0.00479794	up
CGI8_TC78444	TC78444	1.41108	0.0296214	up
CGI8_TC78468	TC78468	1.70758	0.0136265	up
CGI8_TC78475	TC78475	1.84403	0.008571	up
CGI8_TC78504	TC78504	1.75122	0.0275932	down
CGI8_TC78553	TC78553	1.38447	0.000650581	up
CGI8_TC78559	TC78559	1.64714	0.0149172	up
CGI8_TC78560	TC78560	1.64606	0.0104818	up
CGI8_TC78570	TC78570	1.61449	0.0233649	up
CGI8_TC78583	TC78583	1.39955	0.0189214	down
CGI8_TC78681	TC78681	1.42716	0.0351084	up
CGI8_TC78703	TC78703	1.33977	0.034528	up
CGI8_TC78724	TC78724	1.57775	0.0262641	down
CGI8_TC78762	TC78762	1.31321	0.0292466	up
CGI8_TC78794	TC78794	1.51303	0.010475	up
CGI8_TC78812	TC78812	1.30439	0.00337102	up
CGI8_TC78822	TC78822	2.09462	0.0130935	up
CGI8_TC78845	TC78845	1.32453	0.00152151	up
CGI8_TC78864	TC78864	1.34157	0.00206974	up
CGI8_TC78958	TC78958	1.62362	0.0250152	down
CGI8_TC78976	TC78976	2.04861	0.0266981	up
CGI8_TC79043	TC79043	1.30052	0.000220088	up
CGI8_TC79076	TC79076	1.35504	0.0309477	up
CGI8_TC79102	TC79102	1.31555	0.0249295	up
CGI8_TC79113	TC79113	1.45581	0.0428443	up
CGI8_TC79118	TC79118	1.45964	0.0248196	up
CGI8_TC79128	TC79128	2.6272	0.0100465	up
CGI8_TC79130	TC79130	1.36442	0.0111683	down
CGI8_TC79140	TC79140	1.67199	0.00197259	up
CGI8_TC79142	TC79142	2.36566	0.00765957	up
CGI8_TC79232	TC79232	1.8827	0.00179863	up
CGI8_TC79234	TC79234	2.20937	0.0370089	up
CGI8_TC79305	TC79305	1.67704	0.0218252	up
CGI8_TC79397	TC79397	1.77251	0.0346859	up
CGI8_TC79446	TC79446	2.27091	0.0253438	down
CGI8_TC79452	TC79452	1.3286	0.0331052	up
CGI8_TC79551	TC79551	3.29674	0.00322866	up
CGI8_TC79677	TC79677	1.47512	0.0439061	up
CGI8_TC79691	TC79691	1.72496	0.0079382	up
CGI8_TC79694	TC79694	1.6702	0.00291559	down
CGI8_TC79727	TC79727	1.32673	0.00284595	up
CGI8_TC79743	TC79743	1.55874	0.032343	up
CGI8_TC79753	TC79753	1.81357	0.0426795	up
CGI8_TC79767	TC79767	1.92852	0.0155298	up
CGI8_TC79840	TC79840	1.34464	0.0287956	up
CGI8_TC79858	TC79858	1.53914	0.00795563	up
CGI8_TC79862	TC79862	1.44446	0.0120324	up
CGI8_TC79870	TC79870	1.30371	0.00255906	up
CGI8_TC79917	TC79917	1.8744	0.0457027	up
CGI8_TC79919	TC79919	2.6659	0.00408625	up
CGI8_TC79931	TC79931	2.22948	0.0319386	up
CGI8_TC79997	TC79997	2.2986	0.0294097	up
CGI8_TC80024	TC80024	2.4041	0.000758349	up
CGI8_TC80045	TC80045	1.48392	0.0061972	up
CGI8_TC80046	TC80046	1.83928	0.0188792	up
CGI8_TC80048	TC80048	1.76304	0.0475705	up
CGI8_TC80102	TC80102	1.41244	0.0479185	up
CGI8_TC80160	TC80160	1.30395	0.0132266	up
CGI8_TC80203	TC80203	1.59096	0.0147121	up
CGI8_TC80256	TC80256	1.82712	0.0231904	up
CGI8_TC80272	TC80272	1.79736	0.0365588	up
CGI8_TC80304	TC80304	2.48313	0.0335037	up
chlo_nnn001		2.27205	0.0203839	down
Cotton12_00001_060	TC60722	1.70837	0.0125297	down
Cotton12_00001_087	BF277413	1.3132	0.0314212	down
Cotton12_00001_127	TC66557	1.36072	0.0010245	up
Cotton12_00001_175	TC78241	1.35714	0.0306912	down
Cotton12_00001_176	TC78537	1.37835	0.0376999	up
Cotton12_00001_177	TC70992	1.70785	0.0231734	up
Cotton12_00001_199	TC60063	1.8549	0.00553539	up
Cotton12_00001_320	TC73413	2.77323	0.0122814	down
Cotton12_00003_16	TC66154	1.71363	0.000296504	up
Cotton12_00008_11	TC67060	2.3636	0.0229487	up
Cotton12_00019_01	TC74162	1.75051	0.0499052	down
Cotton12_00019_15	no hit	2.10118	0.0261084	down
Cotton12_00020_06	TC73481	1.48899	0.000167584	up
Cotton12_00026_05	TC74343	1.4327	0.00680996	up
Cotton12_00061_04	TC60944	1.30076	0.0163913	down
Cotton12_00064_02	no hit	1.37113	0.0415096	up
Cotton12_00105_03	TC67013	1.34866	0.0170187	down
Cotton12_00109_01	TC67382	1.47189	0.0311517	down
Cotton12_00198_02	TC67757	1.44274	0.0475554	down
Cotton12_00212_02	TC66604	1.32035	0.0484307	up
Cotton12_00214_02	TC66499	1.70309	0.00623993	down
Cotton12_00238_01	TC75877	1.32426	0.0394422	down
Cotton12_00249_02	TC64234	1.62712	0.0400267	up
Cotton12_00272_04	TC69107	2.1217	0.0116967	up
Cotton12_00285_02	TC66200	1.41166	0.043574	up
Cotton12_00287_03	TC69966	1.46731	0.0315037	up
Cotton12_00297_02	TC68346	1.54836	0.00581195	up
Cotton12_00326_01	DR462075	1.43977	0.00243608	up
Cotton12_00330_01	no hit	1.52075	0.00304393	down
Cotton12_00359_02	TC60372	1.40291	0.00832402	up
Cotton12_00363_02	TC77800	1.63528	0.00496257	down
Cotton12_00385_01	no hit	1.33948	0.0333296	up
Cotton12_00386_02	TC69970	1.36533	0.0231282	down
Cotton12_00391_01	DR457958	1.47773	0.00167483	down
Cotton12_00450_02	TC76949	1.37549	0.0469358	down
Cotton12_00528_02	TC68039	1.67118	0.0382737	down
Cotton12_00530_01	DR462235	1.33017	0.0298908	down
Cotton12_00555_03	TC61123	2.10029	0.00351424	up
Cotton12_00566_01	TC59900	1.48417	0.00644699	up
Cotton12_00579_02	DT465802	1.82487	0.00259791	down
Cotton12_00587_02	TC74746	1.44788	0.0453838	down
Cotton12_00595_02	TC62309	2.33104	0.0323428	down
Cotton12_00600_01	TC68991	1.78558	0.0489957	down
Cotton12_00648_02	TC74372	1.34096	0.0479512	up
Cotton12_00658_01	no hit	1.37855	0.0175723	up
Cotton12_00718_03	TC76693	1.56646	0.0022864	down
Cotton12_00746_01	TC73472	1.74138	0.0186521	down
Cotton12_00773_02	TC60159	1.38077	0.0489266	down
Cotton12_00778_02	TC59013	2.10343	0.0373373	down
Cotton12_00811_01	TC74800	1.72315	0.00444822	up
Cotton12_00860_01	DN760847	2.85638	0.0111477	up
Cotton12_00881_01	TC60167	1.51807	0.0188045	down
Cotton12_00887_01	TC73487	1.49754	5.99205e-06	up
Cotton12_00905_02	TC64119	1.64791	0.039686	up
Cotton12_00916_02	TC70251	1.83766	0.0230511	up
Cotton12_00936_04	no hit	1.87623	0.00257241	up
Cotton12_00945_02	TC66965	1.72371	0.00408223	down
Cotton12_00955_01	TC60042	1.34646	0.0309186	up
Cotton12_00961_01	TC59437	1.42197	0.0109781	up
Cotton12_00970_01	TC67427	1.34182	0.0214555	down
Cotton12_00976_02	TC68532	1.97368	0.00483637	down
Cotton12_01014_01	TC66618	1.34446	0.0239123	down
Cotton12_01056_01	TC70677	2.36332	0.00375435	up
Cotton12_01064_01	TC74046	1.32677	0.0343749	down
Cotton12_01078_03	BQ403011	1.4742	0.0286433	up
Cotton12_01080_04	CO103625	1.35474	0.0290047	down
Cotton12_01100_01	TC75193	1.48932	0.0241696	up
Cotton12_01103_02	TC68154	1.52562	0.0231249	up
Cotton12_01111_01	no hit	2.15194	0.0105836	up
Cotton12_01121_01	TC78476	1.70866	0.013005	up
Cotton12_01124_01	TC72296	1.46045	0.00342988	down
Cotton12_01145_01	TC74211	1.38367	0.0438053	up
Cotton12_01155_02	TC63441	1.33248	0.0307073	up
Cotton12_01188_02	TC75508	1.82858	0.00133108	up
Cotton12_01215_02	BF276696	1.46747	0.0285226	down
Cotton12_01227_02	TC66936	1.34793	0.00290627	down
Cotton12_01297_01	TC74741	2.23874	0.0212217	down
Cotton12_01325_01	TC76567	1.41499	0.0038358	up
Cotton12_01338_01	no hit	2.16105	0.00894393	down
Cotton12_01367_01	BF274919	1.51206	0.022536	down
Cotton12_01422_01	TC67381	1.40276	0.0101716	up
Cotton12_01446_02	DR462728	1.40751	0.0135016	up
Cotton12_01454_01	TC62273	1.67289	0.0369119	down
Cotton12_01471_01	TC63134	1.60329	0.0421198	up
Cotton12_01498_01	TC59236	1.47943	0.0453699	up
Cotton12_01524_01	TC69262	1.88352	0.00436044	up
Cotton12_01535_01	no hit	1.3306	0.0119993	up
Cotton12_01540_01	TC59715	1.42424	0.00756583	down
Cotton12_01572_01	TC61026	1.41589	0.0115923	down
Cotton12_01587_01	TC68241	2.48228	0.0183966	down
Cotton12_01602_01	TC69475	1.45012	0.0385092	down
Cotton12_01606_01	TC69317	2.00105	0.00293107	down
Cotton12_01625_01	TC60321	1.70773	0.0100533	down
Cotton12_01691_01	TC61454	2.38126	0.0122004	down
Cotton12_01699_01	TC66468	1.8919	0.0294372	down
Cotton12_01712_01	TC62715	1.66185	0.0379846	down
Cotton12_01878_01	no hit	1.63694	0.0108999	up
Cotton12_01971_01	TC67191	2.45303	0.00715414	down
Cotton12_01991_01	TC69914	1.5094	0.0368121	up
Cotton12_02033_01	TC64829	1.62198	0.00987778	up
Cotton12_02046_01	TC68867	1.74424	0.0377931	up
Cotton12_02052_01	DT567424	1.32558	0.0442986	down
Cotton12_02070_01	TC78552	1.60818	0.0308062	down
Cotton12_02083_01	TC65581	2.35448	0.00826654	up
Cotton12_02117_01	TC76684	1.99787	0.00378447	down
Cotton12_02128_01	TC74991	2.28108	0.00256101	down
Cotton12_02161_01	CD486475	1.51674	0.0207312	up
Cotton12_02162_01	no hit	1.31943	0.00922558	up
Cotton12_02204_01	TC71115	1.34653	0.014318	up
Cotton12_02209_01	TC76114	1.35217	0.0344083	down
Cotton12_02306_01	DR457906	1.3712	0.00529329	up
Cotton12_02416_01	TC60997	1.36585	0.0376948	down
Cotton12_02447_01	TC75985	2.09824	0.0131361	down
Cotton12_02503_01	no hit	1.39646	0.0317975	down
Cotton12_02589_01	TC59558	1.47262	0.0147254	down
Cotton12_02605_01	TC75778	1.42147	0.000693905	up
Cotton12_02615_01	TC76605	1.4835	0.0310294	up
Cotton12_02626_01	TC59468	1.72012	0.0179623	down
Cotton12_02679_01	TC79456	1.46321	0.0187781	down
Cotton12_02694_01	TC76859	1.36651	0.0180574	up
Cotton12_02775_01	CD486496	1.52533	0.0155882	down
Cotton12_02800_01	TC75289	1.32867	0.000163383	up
Cotton12_02801_01	TC72843	3.35662	0.00304645	down
Cotton12_02808_01	no hit	1.63493	0.00638635	up
Cotton12_02837_01	TC78274	1.42685	0.0151145	down
Cotton12_02850_01	TC62992	1.34748	0.0226678	down
Cotton12_02882_01	TC79115	1.77775	0.0365201	down
Cotton12_02930_01	TC60141	3.32814	0.00100431	up
Cotton12_02934_01	DR453710	1.9828	0.00796319	down
Cotton12_02956_01	TC77140	1.35535	0.00388722	up
Cotton12_02981_01	TC70570	1.30202	0.0229267	up
Cotton12_03025_01	TC69187	1.78485	0.0246082	down
Cotton12_03209_01	TC78123	1.46208	0.00657784	up
Cotton12_03210_01	TC74366	1.41156	0.0155676	up
Cotton12_03219_01	TC75959	1.79069	0.0364394	up
Cotton12_03222_01	TC72402	1.38297	0.026815	down
Cotton12_03261_01	TC63287	1.96257	0.0272685	down
Cotton12_03262_01	TC61046	1.53436	0.0425725	up
Cotton12_03267_01	TC69452	1.47365	0.0121269	down
Cotton12_03271_01	TC68630	2.302	0.0105675	up
Cotton12_03291_01	TC69021	2.03348	0.0431262	down
Cotton12_03354_01	TC70430	1.37123	0.0291408	down
Cotton12_03391_01	no hit	1.37079	0.0271957	up
Cotton12_03396_02	no hit	1.86644	0.00687964	up
Cotton12_03410_01	TC70496	1.47501	0.00722172	up
Cotton12_03413_01	TC76018	1.37403	0.0115269	up
Cotton12_03470_01	TC60952	1.99467	0.0328686	down
Cotton12_03474_01	TC63952	1.37294	0.0424005	down
Cotton12_03475_01	BE052634	1.54372	0.00410424	up
Cotton12_03500_01	TC68124	1.86631	0.0490453	down
Cotton12_03544_01	no hit	1.60644	0.0320151	down
Cotton12_03576_01	TC60914	1.63821	0.00442931	down
Cotton12_03587_01	TC75396	1.3019	0.0172303	up
Cotton12_03590_01	TC71535	1.32092	0.0389069	up
Cotton12_03611_01	TC67906	1.33272	0.0313028	down
Cotton12_03616_01	TC78802	1.6831	0.0225919	down
Cotton12_03680_01	TC67788	1.83522	0.00434854	up
Cotton12_03694_01	TC76708	1.48138	0.00380239	down
Cotton12_03709_01	no hit	1.41566	0.00511924	down
Cotton12_03717_01	no hit	2.30906	0.0100169	down
Cotton12_03771_01	TC72150	2.4197	0.0137087	down
Cotton12_03812_01	TC80134	1.35747	0.0174181	up
Cotton12_03847_01	TC77574	1.42104	0.00565217	up
Cotton12_03855_01	TC63397	1.31125	0.0127185	up
Cotton12_03884_01	TC65391	1.60549	0.0498457	down
Cotton12_04002_01	DT046404	1.40003	0.0406632	down
Cotton12_04018_01	TC72764	1.42667	0.0343937	down
Cotton12_04024_01	TC68672	1.74194	0.0459754	down
Cotton12_04047_01	TC64472	1.57955	0.0289232	down
Cotton12_04075_01	TC62294	1.39932	0.041347	down
Cotton12_04079_01	TC62520	1.70322	0.0222878	up
Cotton12_04105_01	TC68329	1.61448	0.00168577	up
Cotton12_04138_01	TC69885	1.90786	0.0298158	down
Cotton12_04200_01	TC62586	2.14745	0.0333628	down
Cotton12_04209_01	TC62849	1.50511	0.00398297	up
Cotton12_04224_01	TC65920	2.04616	0.0364694	down
Cotton12_04320_01	DN779388	1.50134	0.037129	down
Cotton12_04388_01	DN780772	1.7541	0.0389388	up
Cotton12_04423_01	no hit	1.96736	0.00801082	up
Cotton12_04446_01	no hit	2.80289	0.000915773	up
Cotton12_04480_01	DT462665	1.32026	0.028148	up
Cotton12_04508_01	TC70328	1.41665	0.0121255	down
Cotton12_04519_01	TC60320	1.75267	0.031173	down
Cotton12_04551_01	TC67540	1.33589	0.000630855	up
Cotton12_04574_01	TC75732	2.1894	0.00121592	down
Cotton12_04584_01	TC65209	1.30005	0.00418116	down
Cotton12_04601_01	TC65475	2.59936	0.0249425	down
Cotton12_04654_01	DT527158	1.52246	0.0377253	up
Cotton12_04698_01	TC62740	1.96824	0.0154582	down
Cotton12_04718_01	TC69283	1.50544	0.0375484	up
Cotton12_04746_01	TC67747	1.71207	0.00380904	up
Cotton12_04794_01	TC67556	1.34031	0.00373361	up
Cotton12_04800_01	TC58952	2.37998	0.0240322	down
Cotton12_04830_01	TC61949	1.4309	0.00600293	down
Cotton12_04855_01	no hit	1.31322	0.037647	down
Cotton12_04908_01	TC62058	1.71041	0.0305357	down
Cotton12_04971_01	TC74396	1.5717	0.0468586	down
Cotton12_05021_01	TC76175	1.43987	0.0161686	up
Cotton12_05037_01	TC63002	1.38228	0.0132341	up
Cotton12_05058_01	TC79821	1.36295	0.0168146	up
Cotton12_05075_01	TC76478	1.48374	0.0213721	down
Cotton12_05093_01	TC59952	1.31503	0.0389569	up
Cotton12_05136_01	TC61311	1.69257	0.0277256	down
Cotton12_05154_01	TC62674	1.44489	0.0399809	down
Cotton12_05178_01	TC68858	1.68666	0.00905474	up
Cotton12_05184_01	TC63416	1.56697	0.0055863	up
Cotton12_05186_01	TC63777	1.66976	0.00941455	down
Cotton12_05227_01	DN762169	1.34891	0.0214059	up
Cotton12_05282_01	CO091143	1.37352	0.0354895	up
Cotton12_05321_01	TC77423	1.39054	0.0215549	up
Cotton12_05393_01	TC70653	1.39511	0.0175596	up
Cotton12_05469_01	TC77011	1.50654	0.0243678	down
Cotton12_05522_01	TC66025	1.65884	0.0416434	up
Cotton12_05586_01	TC79935	1.89603	0.0139855	up
Cotton12_05609_01	TC75485	1.49668	0.0427055	down
Cotton12_05653_01	TC77257	1.7188	0.000292848	down
Cotton12_05713_01	TC63709	1.39941	0.0327245	down
Cotton12_05723_01	TC64255	1.37879	0.0464605	down
Cotton12_05749_01	TC60751	1.61288	0.00332472	up
Cotton12_05752_01	TC76184	1.35534	0.000126051	up
Cotton12_05768_01	TC68926	1.7608	0.00350923	up
Cotton12_05797_01	TC75457	1.31455	0.00512607	down
Cotton12_05800_01	TC76888	1.54765	0.00127907	up
Cotton12_05834_01	TC74521	1.49251	0.00184767	down
Cotton12_05862_01	TC61917	2.22228	0.00142166	down
Cotton12_05866_02	TC72015	1.65132	0.0274601	down
Cotton12_05909_01	TC71665	1.66172	0.0354919	up
Cotton12_05977_01	no hit	1.93211	0.00174556	up
Cotton12_05979_01	TC60408	1.33069	0.0159891	down
Cotton12_06083_01	TC67715	1.48708	0.00730766	up
Cotton12_06119_01	CO121253	2.57873	0.00236745	down
Cotton12_06133_01	TC72571	1.34733	0.0174341	up
Cotton12_06150_01	TC78004	1.77086	0.00835602	down
Cotton12_06152_01	TC76917	1.44568	0.0205267	down
Cotton12_06161_01	TC65659	1.46246	0.0418153	down
Cotton12_06169_01	TC77336	1.55056	0.0196939	down
Cotton12_06182_01	TC65691	2.1761	0.00915231	up
Cotton12_06269_01	TC74978	1.32076	0.0490849	down
Cotton12_06300_01	TC72417	1.35645	0.0403721	down
Cotton12_06348_01	TC80106	1.53718	0.0438244	down
Cotton12_06366_01	TC70193	1.31342	0.00799141	up
Cotton12_06369_01	TC63156	2.43091	0.0418856	down
Cotton12_06402_01	TC64299	1.47181	0.0234516	up
Cotton12_06425_01	TC75378	1.54928	0.0056502	up
Cotton12_06529_01	TC69482	1.31409	0.0290967	up
Cotton12_06530_01	TC69792	1.58662	0.0338386	down
Cotton12_06542_01	TC67426	1.48013	0.00503532	up
Cotton12_06545_01	no hit	1.68048	0.00215171	up
Cotton12_06560_01	BG446120	2.00493	0.0166353	up
Cotton12_06646_01	TC76968	1.55464	0.0006287	down
Cotton12_06724_01	TC67301	1.51011	0.0206401	up
Cotton12_06725_01	TC75146	1.30713	0.00642162	down
Cotton12_06759_01	no hit	1.34441	0.00632908	up
Cotton12_06806_01	TC76091	1.67449	0.00506724	up
Cotton12_06848_01	TC75352	1.68414	0.00293561	down
Cotton12_06885_02	TC64469	6.82071	0.00486903	down
Cotton12_06947_01	TC79732	1.53099	0.0410174	up
Cotton12_06956_01	no hit	1.55193	0.0258341	up
Cotton12_07020_01	TC73013	1.31487	0.0300946	up
Cotton12_07040_01	TC73580	1.31751	0.0447574	up
Cotton12_07064_01	TC78576	2.3769	0.0010705	down
Cotton12_07102_01	TC67390	1.56752	0.0125807	up
Cotton12_07128_01	TC76031	1.31785	0.00378443	down
Cotton12_07132_01	TC64561	1.68457	0.00240469	down
Cotton12_07136_01	TC74307	1.94624	0.0385774	up
Cotton12_07167_01	TC76801	2.00367	0.0150851	down
Cotton12_07204_01	no hit	1.75852	0.00679208	down
Cotton12_07216_01	no hit	1.46161	0.000751777	down
Cotton12_07260_01	TC69880	1.30365	0.0395788	down
Cotton12_07393_01	TC72104	2.23704	0.000680609	up
Cotton12_07455_01	TC62622	1.74672	0.00113196	down
Cotton12_07545_01	TC72340	3.27966	0.00844376	down
Cotton12_07566_01	TC71905	1.85815	0.00863851	up
Cotton12_07571_01	TC76972	1.35879	0.00543728	down
Cotton12_07600_01	no hit	1.35901	0.0287512	down
Cotton12_07657_01	TC64689	1.31784	0.0380794	down
Cotton12_07720_01	no hit	1.39897	0.00287477	up
Cotton12_07750_01	TC60385	1.60633	0.0257419	up
Cotton12_07793_01	TC79308	2.10647	0.0205305	up
Cotton12_07837_01	TC74581	1.60766	0.00349067	down
Cotton12_07851_01	no hit	1.40544	0.00617882	up
Cotton12_07857_01	TC67205	1.64275	0.00105989	down
Cotton12_07899_01	no hit	1.56467	0.0144846	up
Cotton12_07900_01	TC63332	1.93072	0.0135332	up
Cotton12_08057_01	TC69502	1.99643	0.00674029	down
Cotton12_08068_01	TC59628	1.55403	0.0343375	down
Cotton12_08114_01	TC74414	1.5707	0.0233173	up
Cotton12_08129_01	no hit	1.37631	0.0197191	down
Cotton12_08135_01	CO132137	1.92087	0.0211117	down
Cotton12_08162_01	TC67798	3.82276	0.000408454	down
Cotton12_08191_01	TC59611	1.63372	0.0360272	down
Cotton12_08201_01	TC73092	1.6322	0.032731	up
Cotton12_08299_01	TC67697	1.90466	0.0150582	down
Cotton12_08301_01	TC76953	1.50451	0.0320422	down
Cotton12_08380_01	TC62929	1.61614	0.0342626	up
Cotton12_08382_01	TC78860	2.11896	0.00755999	down
Cotton12_08385_01	TC63509	1.70753	0.0119853	down
Cotton12_08396_01	TC62069	1.78089	0.0292228	down
Cotton12_08466_01	TC75961	1.31564	0.0481816	up
Cotton12_08475_01	no hit	1.57994	0.00906014	down
Cotton12_08628_01	TC75026	2.15773	0.005382	up
Cotton12_08629_01	no hit	2.81576	0.00642067	down
Cotton12_08639_01	TC69377	1.37298	0.0348557	down
Cotton12_08732_01	CO081673	1.30559	0.0220719	down
Cotton12_08736_01	TC62223	1.48403	0.00613179	down
Cotton12_08766_01	TC63431	2.09608	9.57163e-05	down
Cotton12_08822_01	TC63921	1.59633	0.000170112	up
Cotton12_08824_01	TC64557	2.46639	0.00147085	up
Cotton12_08835_01	TC75135	1.70016	0.01571	down
Cotton12_08846_01	TC62739	1.53798	0.0261072	down
Cotton12_08888_01	TC66634	1.48293	0.00338575	down
Cotton12_08895_01	no hit	1.45839	0.0202965	down
Cotton12_08908_01	TC75171	1.36273	0.00807553	down
Cotton12_08932_01	TC74123	1.45488	0.0067268	up
Cotton12_08952_01	TC66461	2.55103	0.0137332	down
Cotton12_09020_01	TC80093	1.30494	0.00667736	down
Cotton12_09134_01	TC76976	2.17803	0.0441039	down
Cotton12_09198_01	no hit	1.9156	0.0146569	down
Cotton12_09216_01	TC71079	1.395	0.0433626	down
Cotton12_09235_01	TC76228	1.69436	0.0295827	up
Cotton12_09277_01	TC77381	1.64879	0.0127118	up
Cotton12_09304_01	TC60642	1.37852	0.00381402	up
Cotton12_09324_01	TC62055	1.71667	0.0311065	down
Cotton12_09366_01	TC65175	2.15823	0.0197679	down
Cotton12_09438_01	TC62095	1.78403	0.00119554	down
Cotton12_09457_01	TC64314	1.72207	0.0380005	down
Cotton12_09477_01	TC74205	1.33577	0.0431401	down
Cotton12_09478_01	TC61882	1.45983	0.0262455	down
Cotton12_09495_01	TC63866	1.54315	0.0302656	up
Cotton12_09550_01	TC74848	1.3273	0.0241701	down
Cotton12_09570_01	TC60927	1.56858	0.0376085	up
Cotton12_09632_01	TC78416	1.32243	0.0245124	down
Cotton12_09642_01	TC73777	1.31568	0.0210556	up
Cotton12_09664_01	TC73783	1.81445	0.0086729	down
Cotton12_09717_01	TC62846	1.50111	0.0134075	down
Cotton12_09780_02	TC68445	1.40736	0.0413637	up
Cotton12_09814_01	TC68413	1.6687	1.27598e-05	down
Cotton12_09829_01	TC63831	1.62893	0.0274285	down
Cotton12_09923_01	TC76038	1.41805	0.0022437	down
Cotton12_09988_01	TC72056	1.41794	0.0374406	down
Cotton12_10108_01	TC79972	2.13086	0.00307344	down
Cotton12_10164_01	no hit	2.36598	0.00660759	down
Cotton12_10217_01	no hit	1.4154	0.0166914	down
Cotton12_10227_01	TC77941	2.42278	0.00318935	down
Cotton12_10288_01	TC77857	1.54268	0.0450916	up
Cotton12_10381_01	TC73237	1.4404	0.0432082	up
Cotton12_10382_01	TC60970	1.34964	0.0328322	down
Cotton12_10421_01	no hit	1.54312	0.0179012	up
Cotton12_10460_01	TC75158	1.31702	0.0415476	down
Cotton12_10470_01	no hit	1.63389	0.0365114	up
Cotton12_10494_01	TC61404	1.68814	0.0458082	down
Cotton12_10549_01	TC79983	1.32304	0.0360183	down
Cotton12_10573_01	TC68804	1.70326	0.000513891	down
Cotton12_10580_01	TC60845	1.34711	0.0492433	down
Cotton12_10599_01	TC62436	1.58357	0.0459965	down
Cotton12_10646_01	TC66179	1.42202	0.043241	up
Cotton12_10681_01	TC72245	1.61134	0.00892528	up
Cotton12_10697_01	AI731139	1.5642	0.0158403	down
Cotton12_10700_01	TC60389	1.52951	0.0469172	down
Cotton12_10729_01	TC71428	1.47828	0.0265694	up
Cotton12_10746_01	TC67539	1.92037	0.0065831	up
Cotton12_10758_01	TC65444	1.54201	0.0361823	down
Cotton12_10770_01	TC64077	1.44287	0.027622	down
Cotton12_10803_01	TC80225	1.39534	0.00861158	up
Cotton12_10815_01	TC77238	2.47457	0.0045527	down
Cotton12_10924_01	TC74237	1.42758	0.0340635	up
Cotton12_10952_01	TC78719	2.62508	0.00217043	down
Cotton12_10997_01	TC64127	1.44395	0.0099564	up
Cotton12_11012_01	TC63956	1.61922	0.0129073	down
Cotton12_11064_01	TC67345	1.91537	0.0425167	down
Cotton12_11120_01	no hit	1.49304	0.00511947	down
Cotton12_11167_01	TC63912	2.08439	0.00296091	down
Cotton12_11191_02	TC62138	2.09513	0.00379885	down
Cotton12_11241_01	TC62226	1.46018	0.0322027	down
Cotton12_11299_01	no hit	1.70553	0.0131055	up
Cotton12_11374_02	no hit	1.89997	0.0225565	down
Cotton12_11385_01	TC72884	1.531	0.000462136	up
Cotton12_11396_01	TC62054	1.55657	0.0200826	up
Cotton12_11399_01	TC65149	1.38745	0.0206701	up
Cotton12_11442_01	TC67224	1.35255	7.63574e-05	up
Cotton12_11541_01	TC60030	1.33915	0.0162205	down
Cotton12_11552_01	TC69677	1.49071	0.0279837	down
Cotton12_11577_01	TC71633	1.51709	0.0302903	up
Cotton12_11634_01	TC65770	1.95027	0.0394819	down
Cotton12_11638_01	TC63376	1.53938	0.00162126	down
Cotton12_11658_01	TC60047	1.42189	0.0460749	down
Cotton12_11667_01	TC59484	3.11752	0.00308657	down
Cotton12_11675_01	TC80227	1.4798	0.0437322	down
Cotton12_11695_01	CO080301	1.31461	0.00828906	down
Cotton12_11705_01	TC69012	1.62486	0.0163188	down
Cotton12_11739_01	TC68966	1.40113	0.0364208	down
Cotton12_11780_01	TC73821	1.65308	0.00579403	down
Cotton12_11800_01	TC76429	1.39718	0.0226119	up
Cotton12_11804_01	TC73845	1.84833	0.0153342	down
Cotton12_11808_01	TC74222	1.50785	0.0141469	down
Cotton12_11809_01	TC74929	1.36046	0.0451669	up
Cotton12_11882_01	no hit	2.04104	0.0117387	down
Cotton12_11976_01	TC69113	1.62567	0.0171483	down
Cotton12_11992_01	DN758234	1.70548	0.00743709	up
Cotton12_12049_01	CA992714	3.5158	0.0169872	down
Cotton12_12056_01	TC77051	1.42963	0.0404777	up
Cotton12_12100_01	TC61870	1.36849	0.0344736	up
Cotton12_12102_01	TC70845	1.41461	0.00880789	down
Cotton12_12144_01	TC64603	1.63648	0.0218374	down
Cotton12_12181_01	no hit	1.66267	0.0268918	up
Cotton12_12186_01	TC75876	1.48414	0.00366706	down
Cotton12_12198_01	TC73428	1.57383	0.00358263	up
Cotton12_12207_01	TC74779	1.42217	0.0455431	up
Cotton12_12354_01	TC68276	1.33211	0.010973	down
Cotton12_12363_01	TC63748	1.71831	0.0360536	up
Cotton12_12404_01	DT562291	1.43325	0.0252611	up
Cotton12_12415_01	TC69066	1.41411	0.0470585	down
Cotton12_12475_01	DR453930	1.70281	0.0228141	down
Cotton12_12487_01	TC77505	1.41749	0.00418823	down
Cotton12_12497_01	DR452516	1.34924	0.0184596	down
Cotton12_12534_01	TC76742	1.86116	0.0101308	up
Cotton12_12569_01	no hit	1.47363	0.0368616	up
Cotton12_12610_01	TC75727	1.43701	0.0282406	down
Cotton12_12616_01	no hit	1.54556	0.0228898	up
Cotton12_12667_01	TC74829	2.48766	0.000365184	up
Cotton12_12670_01	TC67878	1.85578	0.0010332	up
Cotton12_12695_01	TC70875	2.19993	0.0414878	down
Cotton12_12770_01	TC59104	1.44934	0.0066698	down
Cotton12_12800_01	TC68828	1.35119	0.049922	up
Cotton12_12829_01	TC61279	1.78026	0.0108033	down
Cotton12_12850_01	TC76193	1.46822	0.0319163	down
Cotton12_12904_01	TC76798	1.53481	0.0485844	down
Cotton12_12929_01	TC70623	1.6948	0.0165443	up
Cotton12_12933_01	TC63151	1.34607	0.00959153	down
Cotton12_12936_01	TC67763	1.59647	0.00231418	up
Cotton12_12969_01	TC63293	1.55981	0.0187419	up
Cotton12_13008_01	TC60872	1.43752	0.0298801	down
Cotton12_13079_01	DT555960	1.44824	0.000633473	up
Cotton12_13092_01	TC63478	1.80699	0.00832137	up
Cotton12_13137_01	TC63773	2.24293	0.0266762	down
Cotton12_13144_02	DT543487	2.73552	0.00518313	up
Cotton12_13145_01	TC77844	2.01763	0.0346749	down
Cotton12_13149_01	BF278691	1.58066	0.035847	up
Cotton12_13222_01	TC67602	1.99782	0.00650644	up
Cotton12_13235_01	TC61361	2.23062	0.0391723	up
Cotton12_13305_01	CD486156	1.78086	0.0194089	down
Cotton12_13334_01	TC69437	2.35005	0.0206138	down
Cotton12_13431_01	TC59867	1.81292	0.00489801	down
Cotton12_13435_01	TC76512	1.78583	0.0157174	down
Cotton12_13436_01	TC68245	1.30695	0.0491964	down
Cotton12_13446_01	TC79895	1.49836	0.0449732	up
Cotton12_13528_01	DN758613	1.81655	0.0346825	up
Cotton12_13562_02	BF273439	1.36257	0.0258441	down
Cotton12_13609_01	TC69232	1.57766	0.0108971	up
Cotton12_13629_01	TC64275	1.63237	0.00951371	down
Cotton12_13635_01	TC77004	1.45192	0.0274667	down
Cotton12_13636_01	TC66009	1.719	0.0420907	down
Cotton12_13678_01	TC73174	1.30046	0.000728756	up
Cotton12_13687_01	TC67916	1.44172	0.0129139	down
Cotton12_13730_01	TC65891	1.60897	0.044311	up
Cotton12_13747_01	TC65867	1.78665	0.0448649	up
Cotton12_13764_01	TC79966	2.24758	0.00306806	up
Cotton12_13823_01	TC60685	1.44629	0.0239173	down
Cotton12_13869_01	TC61035	1.56072	0.0403555	up
Cotton12_13873_01	AI725681	1.89658	0.00334802	down
Cotton12_13886_01	TC77042	1.52727	8.6286e-05	down
Cotton12_13899_01	TC75768	1.50036	0.032269	down
Cotton12_13938_02	no hit	1.45469	0.00933634	down
Cotton12_13943_01	TC68863	1.71688	0.00729204	down
Cotton12_14007_01	TC75105	2.35291	0.0158897	up
Cotton12_14033_01	no hit	1.51771	0.0144162	down
Cotton12_14082_01	TC63084	1.89467	0.0170964	up
Cotton12_14115_01	TC74133	1.65355	0.00316839	up
Cotton12_14130_01	TC67813	1.59107	0.0303181	down
Cotton12_14134_01	TC69471	2.191	0.015924	up
Cotton12_14145_01	TC63168	1.80848	0.00553853	up
Cotton12_14164_01	TC61150	1.57026	0.0466791	down
Cotton12_14258_01	TC67458	1.68081	0.0203226	up
Cotton12_14280_01	TC71582	1.43474	0.0493293	down
Cotton12_14314_01	DR458286	1.39536	0.00335497	down
Cotton12_14322_01	TC69756	2.38265	0.0122381	up
Cotton12_14333_01	TC80258	1.95107	0.0486504	down
Cotton12_14373_01	TC78595	1.32024	0.032122	up
Cotton12_14384_01	TC64355	1.312	0.0366935	down
Cotton12_14391_01	TC60301	1.56056	0.0277447	down
Cotton12_14502_01	TC63032	1.94641	0.0155435	down
Cotton12_14555_02	TC67853	1.34392	0.0297518	up
Cotton12_14597_01	TC77842	1.4781	0.0182819	up
Cotton12_14678_01	TC65796	1.58284	0.0140242	down
Cotton12_14692_01	TC70205	1.59714	0.0494166	down
Cotton12_14731_01	TC77003	1.80434	0.00190043	up
Cotton12_14762_01	TC77459	1.42941	0.0140896	down
Cotton12_14787_01	no hit	1.49804	0.0146757	up
Cotton12_14801_01	TC77299	1.70838	0.0305317	down
Cotton12_14812_01	TC79944	1.58192	0.041425	down
Cotton12_14816_01	TC80211	1.62172	0.0343949	up
Cotton12_14873_01	CO080529	1.64699	0.0162403	up
Cotton12_14946_02	DR459481	1.9922	0.00047674	down
Cotton12_14984_01	TC60842	1.32576	0.000226873	up
Cotton12_14993_01	TC76444	1.49121	0.0117834	down
Cotton12_15018_01	no hit	1.95783	0.0112	down
Cotton12_15043_01	TC75912	2.11948	0.000436656	up
Cotton12_15068_01	TC60686	1.44849	0.00770602	down
Cotton12_15123_01	TC63345	1.49246	0.0177852	up
Cotton12_15145_01	TC61173	2.32116	0.00298782	up
Cotton12_15172_01	TC62065	1.44495	0.00161007	up
Cotton12_15196_01	TC77654	1.82432	0.00537535	up
Cotton12_15227_01	BF275383	1.44886	0.022882	down
Cotton12_15253_01	TC65732	1.35268	0.0419825	down
Cotton12_15295_01	DR454525	2.067	0.00057191	up
Cotton12_15301_01	TC75104	1.53212	0.0242713	up
Cotton12_15334_01	TC71216	1.3053	0.032447	down
Cotton12_15340_01	TC59322	2.13675	0.0311904	up
Cotton12_15409_01	TC76405	1.47636	0.0287321	down
Cotton12_15413_01	TC75615	1.36769	0.0052531	up
Cotton12_15444_01	TC72407	1.8829	0.0148266	down
Cotton12_15459_01	TC61275	1.32468	0.0267337	up
Cotton12_15505_01	TC76689	1.39036	0.00727966	down
Cotton12_15522_01	TC76591	1.39236	0.0441022	down
Cotton12_15560_01	TC62777	1.75672	0.00504879	down
Cotton12_15652_01	DT571566	1.41473	0.0277187	down
Cotton12_15663_01	TC61451	1.83301	0.0112016	down
Cotton12_15683_01	TC72719	1.37305	0.0268286	up
Cotton12_15691_01	TC75853	1.76971	0.0301095	down
Cotton12_15692_01	TC60836	1.47434	0.00519299	down
Cotton12_15706_02	TC65120	1.57511	0.0326898	up
Cotton12_15714_01	TC79468	2.25368	0.00579923	down
Cotton12_15734_01	TC61665	1.34466	0.024252	up
Cotton12_15847_01	BQ401426	1.972	0.00101983	down
Cotton12_15942_01	TC69186	1.4469	0.000610321	down
Cotton12_15962_01	TC76324	1.39908	0.000884159	up
Cotton12_16166_01	TC65219	1.82258	0.00625725	up
Cotton12_16167_01	BQ415711	1.32779	0.043869	down
Cotton12_16205_01	TC75364	1.42261	0.0221166	up
Cotton12_16231_01	TC60661	1.5362	0.021746	down
Cotton12_16237_01	TC62634	2.28167	0.0388258	down
Cotton12_16250_01	TC70085	1.5115	0.00108661	up
Cotton12_16272_01	TC71345	1.36513	0.031292	down
Cotton12_16276_01	TC79294	1.73481	0.00237967	up
Cotton12_16310_01	TC66870	1.82911	0.00329936	up
Cotton12_16400_01	TC79615	1.61431	0.0179618	up
Cotton12_16496_01	TC73484	1.59595	0.00207673	up
Cotton12_16497_02	no hit	1.50986	0.0199848	up
Cotton12_16524_01	no hit	1.63667	0.00105308	up
Cotton12_16556_01	TC59522	2.11617	0.0138954	up
Cotton12_16572_01	TC73070	3.71475	0.00554484	down
Cotton12_16602_01	TC63544	1.67978	0.0343362	down
Cotton12_16631_01	TC65985	1.45848	0.0232267	down
Cotton12_16636_01	TC69223	1.53543	0.0122824	down
Cotton12_16646_01	TC59724	1.46747	0.00366001	down
Cotton12_16654_01	TC71293	1.88427	0.0329553	up
Cotton12_16656_02	no hit	1.58499	0.00197206	down
Cotton12_16660_02	CO103434	2.12975	0.00666765	down
Cotton12_16669_01	TC65158	1.46275	0.0271122	down
Cotton12_16679_01	TC77367	1.51725	0.0451088	down
Cotton12_16680_01	TC66039	1.32146	0.0219425	down
Cotton12_16685_01	TC70458	1.45478	0.0460003	down
Cotton12_16747_01	TC69157	1.47512	0.0128521	up
Cotton12_16754_01	DT569575	1.53738	0.0224101	down
Cotton12_16780_01	CO085337	1.56979	0.00754165	up
Cotton12_16783_01	TC68219	2.53009	0.00704182	down
Cotton12_16818_01	TC69098	1.31119	0.0489004	up
Cotton12_16915_01	TC64876	1.59303	0.0010724	down
Cotton12_16948_01	TC63618	1.31506	0.00898831	down
Cotton12_16995_01	TC59764	1.51596	0.0034671	up
Cotton12_17047_01	TC59754	1.59366	0.0198733	down
Cotton12_17060_01	no hit	1.30375	0.0475029	up
Cotton12_17119_01	TC76863	2.2587	0.00453137	up
Cotton12_17183_01	TC68525	1.91242	0.0146757	up
Cotton12_17213_01	TC79114	2.31711	0.0150571	down
Cotton12_17235_01	TC62942	1.54882	0.0289969	up
Cotton12_17236_01	TC70818	1.53849	0.0406596	down
Cotton12_17249_01	TC71303	1.88346	0.0299404	down
Cotton12_17313_01	TC63148	1.93312	0.00125969	up
Cotton12_17357_01	TC59801	1.36553	0.00168239	up
Cotton12_17362_01	TC62014	1.87152	0.0387327	down
Cotton12_17373_01	TC75825	1.57061	0.00504559	up
Cotton12_17389_01	no hit	1.48204	0.00730191	up
Cotton12_17502_01	no hit	1.42523	0.000586855	up
Cotton12_17590_01	TC76236	1.30526	0.0334444	down
Cotton12_17604_01	DT557256	1.34411	0.011653	down
Cotton12_17633_01	TC61277	1.32943	0.00215051	up
Cotton12_17676_01	TC77164	1.70778	0.0417032	down
Cotton12_17695_01	TC69240	1.52726	0.00140981	up
Cotton12_17726_01	TC75256	1.58102	0.03123	down
Cotton12_17733_01	TC61791	2.24388	0.0237817	down
Cotton12_17765_01	TC69063	1.38701	0.0296003	up
Cotton12_17805_01	TC68200	2.03634	0.000451274	down
Cotton12_17809_01	BQ406159	1.34475	0.0432455	down
Cotton12_17827_01	no hit	1.38283	0.0108667	up
Cotton12_17877_01	TC70046	2.39182	0.0083951	down
Cotton12_17903_01	TC78532	2.09485	0.0173387	down
Cotton12_17957_01	TC72997	2.49341	0.0203953	down
Cotton12_17971_01	TC76862	2.09005	0.011619	down
Cotton12_17978_01	TC77414	1.37838	0.0470975	up
Cotton12_17981_01	TC67337	1.31488	0.048353	up
Cotton12_17986_01	no hit	1.48179	0.00544404	up
Cotton12_18008_01	TC63672	1.4206	0.0406299	down
Cotton12_18023_01	TC79357	2.78953	0.0474401	down
Cotton12_18030_01	TC61387	1.37998	0.00136092	up
Cotton12_18067_01	TC72692	2.22613	0.000875773	down
Cotton12_18091_01	BM359929	1.39089	0.0142984	down
Cotton12_18107_01	TC62195	1.80439	0.00500402	down
Cotton12_18140_01	no hit	1.90901	0.0316833	down
Cotton12_18153_01	TC64287	1.41311	0.0135816	up
Cotton12_18156_01	TC63122	2.41088	0.00667621	down
Cotton12_18191_01	TC61372	2.00554	0.0140044	down
Cotton12_18242_01	TC69047	1.55181	0.0245138	up
Cotton12_18280_01	TC75563	2.1518	0.029968	down
Cotton12_18300_01	DN827534	2.71606	0.0275308	up
Cotton12_18340_01	no hit	1.33399	6.40728e-05	up
Cotton12_18343_01	TC65998	2.13093	0.0206593	up
Cotton12_18396_01	TC68032	1.9833	0.0377509	up
Cotton12_18441_01	no hit	1.43547	0.049801	up
Cotton12_18445_01	TC69053	1.64233	0.026896	up
Cotton12_18475_01	BQ411054	1.31365	0.0382016	down
Cotton12_18528_01	TC74434	1.31042	0.0276767	down
Cotton12_18567_01	TC74436	1.70995	0.010987	down
Cotton12_18585_01	TC72357	2.15216	0.00169597	down
Cotton12_18650_01	TC64573	1.36868	0.042977	up
Cotton12_18654_01	no hit	2.71204	0.00487692	down
Cotton12_18677_01	TC61443	1.65337	0.0137663	down
Cotton12_18678_01	TC65896	2.70472	0.00421317	down
Cotton12_18723_01	TC79621	1.58645	0.0239514	up
Cotton12_18761_01	TC63755	1.37264	0.0199912	up
Cotton12_18769_01	TC74336	1.83418	0.0259596	up
Cotton12_18773_01	TC64871	2.0164	0.0339535	down
Cotton12_18816_01	TC60258	1.36027	0.00506601	down
Cotton12_18871_01	DR454635	1.7545	0.0136027	up
Cotton12_18875_01	BF272356	1.33361	0.0373368	down
Cotton12_18886_01	TC69291	1.45698	0.034734	down
Cotton12_18910_01	TC70228	1.62969	0.0278726	down
Cotton12_18928_01	BF271439	1.8607	0.0424504	down
Cotton12_18937_01	TC61463	2.29173	0.00964495	down
Cotton12_18985_01	TC67264	2.97004	0.0176185	down
Cotton12_19043_01	TC69247	1.8677	0.00754016	up
Cotton12_19075_01	BG446585	1.72704	0.0245419	down
Cotton12_19103_01	TC64984	1.54242	5.95619e-05	up
Cotton12_19119_01	no hit	1.37086	0.0257438	up
Cotton12_19141_01	TC75732	1.38469	0.00988672	down
Cotton12_19151_01	CO112903	1.36842	0.0157756	down
Cotton12_19175_01	TC59811	1.63066	0.0121436	up
Cotton12_19179_02	TC68690	1.30821	0.0387049	down
Cotton12_19205_01	TC61157	1.40663	0.0477553	down
Cotton12_19210_01	TC69040	1.51258	0.00789465	down
Cotton12_19244_01	TC72152	1.33098	0.0288803	down
Cotton12_19287_01	TC63971	1.55428	0.00652252	up
Cotton12_19289_01	TC65245	1.85079	0.00130867	down
Cotton12_19327_01	TC61693	1.58217	0.0221879	up
Cotton12_19349_01	TC76014	1.98566	0.0146238	down
Cotton12_19385_01	TC65402	1.34761	0.0274052	up
Cotton12_19390_01	TC60969	1.3796	0.0339249	down
Cotton12_19410_01	TC68915	1.37168	0.046555	up
Cotton12_19430_01	CO494417	1.70053	0.0241652	down
Cotton12_19463_01	TC63871	2.05937	0.0446738	up
Cotton12_19472_01	TC75084	1.44484	0.0159111	up
Cotton12_19480_01	TC66971	1.32549	0.0374536	down
Cotton12_19492_01	TC69404	1.49531	0.000401665	up
Cotton12_19525_01	TC69788	1.31392	0.0496413	up
Cotton12_19550_01	TC59406	2.05249	0.0217917	down
Cotton12_19568_01	CO078376	1.60684	0.0168284	up
Cotton12_19595_01	TC75492	2.40374	0.00130645	up
Cotton12_19598_01	TC62899	1.72721	0.026434	up
Cotton12_19607_01	DR454868	1.64084	0.0253623	up
Cotton12_19638_01	TC69959	2.09513	0.0437898	down
Cotton12_19702_02	no hit	1.43866	0.0362228	up
Cotton12_19802_02	no hit	1.95299	0.00174029	up
Cotton12_19921_01	no hit	1.32235	0.0242182	up
Cotton12_19938_01	TC62988	1.45862	0.033494	down
Cotton12_19978_01	CO076489	1.40656	0.0437143	down
Cotton12_20043_01	CO081350	1.41232	0.0194699	down
Cotton12_20099_01	TC62717	2.05416	0.0285823	down
Cotton12_20122_01	CO082035	1.71277	0.0154912	down
Cotton12_20251_01	BG446868	1.33925	0.03192	up
Cotton12_20252_02	TC76694	2.37402	0.011992	up
Cotton12_20279_01	TC78908	1.32242	0.0426217	up
Cotton12_20318_01	CO125700	1.36768	0.00628483	up
Cotton12_20319_02	no hit	1.5479	0.030126	down
Cotton12_20434_01	DT555867	1.40895	0.0298953	up
Cotton12_20450_02	TC71159	2.07236	0.0184266	down
Cotton12_20557_02	no hit	1.48493	0.00972909	down
Cotton12_20578_02	no hit	1.32449	0.0172153	up
Cotton12_20626_01	CO121475	1.5233	0.0298016	down
Cotton12_20627_01	no hit	1.3895	0.0103964	up
Cotton12_20633_01	no hit	1.42735	0.0459713	down
Cotton12_20639_02	no hit	1.38151	0.0490064	down
Cotton12_20687_01	TC64186	1.772	0.00173374	down
Cotton12_20733_02	TC72242	2.27381	0.000346966	up
Cotton12_20739_01	CO117217	1.35995	0.0198163	up
Cotton12_20768_02	no hit	1.77147	0.0437007	up
Cotton12_20820_01	TC77947	1.63713	0.0140883	down
Cotton12_20821_01	CO106656	1.31459	0.0117679	down
Cotton12_20857_01	CO122822	2.61209	0.021083	down
Cotton12_20953_02	no hit	1.89287	0.0103451	down
Cotton12_20961_02	TC79597	1.46144	0.0106594	up
Cotton12_21034_02	no hit	1.67972	0.000493268	down
Cotton12_21052_01	no hit	1.41666	0.022962	up
Cotton12_21086_02	no hit	1.60931	0.000237588	up
Cotton12_21094_01	CO106182	1.58215	0.0129899	up
Cotton12_21099_02	no hit	1.95063	0.0388259	down
Cotton12_21125_01	TC64213	1.39896	0.0452506	up
Cotton12_21133_02	no hit	1.55144	0.00993878	up
Cotton12_21139_02	TC65366	1.92844	0.028135	down
Cotton12_21170_02	TC62059	2.3093	0.00200999	down
Cotton12_21272_02	no hit	1.56079	0.0468771	up
Cotton12_21295_02	TC69802	1.69858	0.0259159	down
Cotton12_21320_01	CO097886	1.52329	0.0341194	down
Cotton12_21407_02	no hit	1.98876	0.00582293	up
Cotton12_21455_02	TC65798	1.53925	0.000693773	down
Cotton12_21612_02	no hit	1.36879	0.01872	down
Cotton12_21875_01	no hit	1.33059	0.0249175	down
Cotton12_21925_01	TC66757	1.34526	0.0277588	up
Cotton12_22355_01	TC71713	1.70593	0.00720873	up
Cotton12_22418_01	TC65932	1.35747	0.0403662	down
Cotton12_22428_01	no hit	1.48693	0.0455697	down
Cotton12_22429_01	TC78133	1.32934	0.0115334	up
Cotton12_22867_01	no hit	1.33935	0.00824441	down
Cotton12_22876_01	no hit	1.54533	0.0118766	up
Cotton12_22896_01	TC63447	1.37167	0.0129805	up
Cotton12_22980_01	no hit	2.08469	0.0127621	up
Cotton12_22997_01	TC65182	1.62868	0.0240312	up
Cotton12_23034_01	CO071792	1.31329	0.0453852	down
Cotton12_23085_01	TC72370	1.35008	0.011953	down
Cotton12_23318_01	DT527193	1.4932	0.0401974	up
Cotton12_23368_01	TC78313	1.34083	0.0452388	down
Cotton12_23408_01	no hit	1.76441	0.0449118	up
Cotton12_23455_01	CO076490	1.37003	0.037458	down
Cotton12_23593_01	TC70118	1.39745	0.00301179	down
Cotton12_23657_01	DT053609	1.48992	0.000349268	up
Cotton12_23695_01	no hit	1.58079	0.0110296	up
Cotton12_23748_01	CO108968	1.44782	0.0108147	down
Cotton12_23811_01	TC77229	1.33148	0.0481796	down
Cotton12_23822_01	CO092425	1.41782	0.04598	down
Cotton12_23853_01	TC62342	1.78495	0.0074158	up
Cotton12_23919_01	CO083668	1.61236	0.00726767	down
Cotton12_24006_01	TC72404	1.74476	0.00363848	up
Cotton12_24058_01	no hit	1.53391	0.00833279	down
Cotton12_24097_01	no hit	1.336	0.0142688	down
Cotton12_24219_01	BE055848	1.84291	0.0333803	down
Cotton12_24347_01	TC74600	1.98787	0.000898242	up
Cotton12_24652_01	no hit	1.61128	0.0432082	up
Cotton12_24803_01	no hit	1.35384	0.0267599	down
Cotton12_24814_01	TC70611	2.04275	0.0086354	up
Cotton12_24854_01	DT468418	1.43001	0.0192959	down
Cotton12_24976_01	TC78030	1.4118	0.0277951	up
Cotton12_25093_01	BF269902	1.49123	0.0364765	down
Cotton12_25181_01	no hit	1.71271	0.0219036	down
Cotton12_25218_01	CD485974	1.42866	0.0381696	down
Cotton12_25240_01	TC64609	1.82753	0.0150727	down
Cotton12_25360_01	TC67733	1.40611	0.0392425	down
Cotton12_25429_01	TC65808	2.43094	0.0395706	up
Cotton12_25509_01	BF269715	1.78605	0.0121621	up
Cotton12_25661_01	TC63554	1.69655	0.0073469	up
Cotton12_25722_01	no hit	1.43537	0.00373247	up
Cotton12_25743_01	TC78982	1.38757	0.0335442	up
Cotton12_26013_01	BG446529	1.62122	0.0273153	down
Cotton12_26046_01	CO114645	1.46176	0.0442623	down
Cotton12_26150_01	TC70835	1.70309	0.0296016	down
Cotton12_26189_01	TC70582	1.38636	0.0282117	up
Cotton12_26198_01	no hit	1.51043	0.0398374	up
Cotton12_26352_01	CO132748	1.50116	0.00242744	down
Cotton12_26406_01	no hit	1.58048	0.032774	up
Cotton12_26429_01	AW186729	2.34025	0.0424064	down
Cotton12_26444_01	TC67580	1.92384	0.0257984	down
Cotton12_26471_01	DN817505	1.43714	0.0137302	up
Cotton12_26510_01	TC65937	2.16113	0.0215783	down
Cotton12_26515_01	no hit	1.36321	0.0407346	down
Cotton12_26551_01	no hit	1.78049	0.0394021	down
Cotton12_26558_01	TC72529	1.50344	0.0219911	up
Cotton12_26592_01	BQ404934	1.66264	0.0139513	down
Cotton12_26700_01	no hit	2.14106	0.0117833	down
Cotton12_26785_01	AI054493	1.33312	0.0112781	up
Cotton12_26890_01	AI054980	1.30436	0.0207054	down
Cotton12_26929_01	no hit	1.72832	0.000544099	down
Cotton12_26940_01	BQ411379	1.39819	0.0242225	down
Cotton12_26987_01	TC73029	1.46364	0.0109315	up
Cotton12_27028_01	TC65852	1.98799	0.0462242	down
Cotton12_27117_01	TC64578	1.39897	0.0143119	down
Cotton12_27340_01	TC77928	1.402	0.0167802	down
Cotton12_27376_01	TC73653	1.51715	0.0218198	down
Cotton12_27435_01	CO491328	1.54475	0.02772	down
Cotton12_27582_01	no hit	1.84081	0.0355743	down
Cotton12_27661_01	CO113873	1.55478	0.0495408	down
Cotton12_27762_01	no hit	1.56431	0.00389042	up
Cotton12_27817_01	BG445327	1.52377	0.00743486	down
Cotton12_27995_01	TC64046	1.33184	0.0060745	up
Cotton12_28074_01	no hit	2.51161	0.00612513	up
Cotton12_28091_01	TC79184	2.47978	0.00576056	up
Cotton12_28132_01	CD485601	1.65733	0.0213767	down
Cotton12_28140_01	CO130116	2.67161	0.0417683	down
Cotton12_28199_01	TC79408	2.13328	0.019018	up
Cotton12_28264_01	no hit	1.72485	0.0023193	down
Cotton12_28282_01	TC79416	1.98385	0.0255008	down
Cotton12_28394_01	BG440382	2.90681	0.00547695	down
Cotton12_28441_01	DN816902	1.71177	0.0300445	up
Cotton12_28607_01	CO496596	2.23444	0.0160264	down
Cotton12_28793_01	BG441462	1.38507	0.0477224	down
Cotton12_28852_01	no hit	1.41319	0.0335821	down
Cotton12_29003_01	DR454522	3.33725	0.00272919	down
Cotton12_29064_01	no hit	1.59567	0.0473321	up
Cotton12_29086_01	DR453449	1.3586	0.00891128	down
Cotton12_29169_01	no hit	1.36393	0.0328361	up
Cotton12_29304_01	CO106910	1.89021	0.0106766	down
Cotton12_29552_01	CO124240	2.12178	0.0462001	up
Cotton12_29567_01	DT462629	1.80412	0.0342378	down
Cotton12_29601_01	TC62108	1.3368	0.0104738	up
Cotton12_29698_01	BE053946	1.34562	0.0165873	down
Cotton12_29741_01	BE051968	1.44977	0.0113155	down
Cotton12_29749_01	no hit	1.41974	0.0350242	up
Cotton12_29941_01	CO097598	1.70844	0.00895584	up
Cotton12_29944_01	TC78524	2.19069	0.0237402	down
Cotton12_29963_01	TC70868	1.32447	0.0162494	up
Cotton12_30074_01	TC70093	1.39408	0.0412541	up
Cotton12_30092_01	TC68551	2.10678	0.0119041	down
Cotton12_30153_01	TC79371	1.42199	0.0158502	down
Cotton12_30178_01	TC71692	1.53943	0.041461	down
Cotton12_30201_01	TC71601	1.83228	0.0110087	up
Cotton12_30657_01	DN817122	2.02158	0.0128327	down
Cotton12_30695_01	no hit	1.43844	0.0165397	up
Cotton12_30838_01	BF276840	1.73293	0.00845279	up
Cotton12_30861_01	CO098431	2.06731	0.0340746	up
Cotton12_30902_01	TC63233	1.44064	0.0252945	up
Cotton12_31052_01	AI727737	1.34635	0.0217541	up
Cotton12_31065_01	BF269778	1.39446	0.0276297	up
Cotton12_31137_01	AJ514061	1.30618	0.0204461	down
Cotton12_31230_01	no hit	1.53262	0.0475803	up
Cotton12_31389_01	TC62201	1.93946	0.0491685	down
Cotton12_31501_01	CO083464	1.59049	0.0377963	down
Cotton12_31503_01	no hit	1.41904	0.0306177	up
Cotton12_31581_01	no hit	1.54473	0.041878	down
Cotton12_31639_01	TC73146	1.44216	0.0380578	down
Cotton12_31701_01	no hit	1.32577	0.00853376	up
Cotton12_31779_01	no hit	1.34795	7.09813e-05	up
Cotton12_31794_01	TC62456	1.45689	0.00838251	down
Cotton12_31935_01	TC77039	1.41639	0.0150828	down
Cotton12_32053_01	DR463332	1.95875	0.0143871	down
Cotton12_32170_01	no hit	1.35106	0.00030363	down
Cotton12_32188_01	CO085744	1.34923	0.00547044	down
Cotton12_32320_01	no hit	1.38016	0.00686975	down
Cotton12_32460_01	TC70456	1.48672	0.0189536	up
Cotton12_32476_01	no hit	2.69211	0.0157182	down
Cotton12_32571_01	TC71931	1.4835	0.00749803	up
Cotton12_32649_01	no hit	1.39937	0.0311062	down
Cotton12_32673_01	TC73459	1.94432	0.00365999	up
Cotton12_32692_01	TC64821	1.76028	0.00411494	down
Cotton12_32826_01	AI728625	1.89541	0.00520508	down
Cotton12_33006_01	AI054970	1.57915	0.0169626	up
Cotton12_33110_01	TC77030	1.34768	0.00377928	up
Cotton12_33119_01	CO491561	1.58769	0.00448576	down
Cotton12_33183_01	TC65234	1.41185	0.0324884	down
Cotton12_33414_01	no hit	1.45749	0.0157532	up
Cotton12_33501_01	TC71749	1.62677	0.00427337	up
Cotton12_33533_01	TC65127	1.37922	0.0048073	down
Cotton12_33563_01	TC64513	1.49804	0.0258065	down
Cotton12_33692_01	TC70300	1.73563	0.0252966	down
Cotton12_33948_01	no hit	1.31645	0.0120043	up
Cotton12_34188_01	TC71148	1.60981	0.0225988	down
Cotton12_34233_01	no hit	2.11006	0.0426944	up
Cotton12_34263_01	no hit	1.30402	0.0342279	down
Cotton12_34306_01	CO071637	1.31481	0.0462279	down
Cotton12_34351_01	TC63137	1.75571	0.0011981	down
Cotton12_34481_01	DT047123	1.54277	0.0124069	down
Cotton12_34499_01	TC62791	2.15784	0.0263764	up
Cotton12_34636_01	DT458478	1.68032	0.00950235	down
Cotton12_34842_01	TC64171	1.40506	0.0371897	down
Cotton12_34866_01	DT455611	1.81728	0.00241454	down
Cotton12_35031_01	no hit	1.7502	0.0122653	down
Cotton12_35038_01	TC78713	1.48949	0.00748155	up
Cotton12_35078_01	BQ408874	1.36501	0.0191117	down
Cotton12_35206_01	CO097971	1.68388	0.0175309	up
Cotton12_35217_01	TC64732	1.57911	0.0217293	up
Cotton12_35306_01	CO099831	1.63869	0.00450604	down
Cotton12_35357_01	no hit	1.30649	0.00770264	down
Cotton12_35376_01	TC79696	1.33623	0.0457904	down
Cotton12_35651_01	no hit	1.37446	0.0473382	down
Cotton12_35664_01	CO100251	1.47081	0.0357192	up
Cotton12_35688_01	TC62607	1.82164	0.000680448	up
Cotton12_35800_01	no hit	1.7746	0.0163515	up
Cotton12_35826_01	no hit	1.75563	0.0130392	up
Cotton12_35951_01	BF272042	1.71383	0.00163967	up
Cotton12_36057_01	CO129759	1.69108	0.00514874	down
Cotton12_36066_01	TC70708	1.34212	0.0110312	down
Cotton12_36123_01	CO071374	1.34929	0.0139647	down
Cotton12_36127_01	DN817272	1.33471	0.00698926	up
Cotton12_36575_01	no hit	1.59751	0.037946	up
Cotton12_36825_01	CO492786	1.57948	0.0440832	up
Cotton12_36894_01	TC62855	1.39404	0.0201692	down
Cotton12_36900_01	no hit	1.56918	0.00126484	down
Cotton12_36939_01	BF277101	2.15102	0.0118161	up
Cotton12_36946_01	TC77614	1.52195	0.0317996	down
Cotton12_37145_01	no hit	1.87199	0.0170459	down
Cotton12_37158_01	DT460102	1.92895	0.0128976	up
Cotton12_37182_01	DT459746	1.33449	0.0395822	up
Cotton12_37192_01	DN780791	1.40237	0.0183603	up
Cotton12_37226_01	TC77784	2.17721	0.00153581	down
Cotton12_37272_01	TC71527	1.50642	0.0264968	up
Cotton12_37490_01	CO126819	1.5501	0.0120856	up
Cotton12_37506_01	CO113655	1.44743	0.00740664	down
Cotton12_37523_01	no hit	1.32944	0.0380832	down
Cotton12_37585_01	BG444035	1.75428	0.00981832	down
Cotton12_37627_01	no hit	1.7111	0.00332708	up
Cotton12_37817_01	DV849519	2.31185	0.0493122	down
Cotton12_37985_01	TC64926	1.95339	0.0448497	down
Cotton12_38166_01	no hit	1.5514	0.0499566	down
Cotton12_38238_01	no hit	1.55556	0.0320623	down
Cotton12_38362_01	AI055427	1.36741	0.01768	up
Cotton12_38560_01	no hit	1.57047	0.0473172	up
Cotton12_38671_01	no hit	1.3785	0.0396821	down
Cotton12_38744_01	TC70124	1.56294	0.00889045	down
Cotton12_38831_01	DT465573	1.53547	0.00520325	down
Cotton12_38833_01	TC63454	1.9774	0.0490634	up
Cotton12_38871_01	TC77338	1.50123	0.0079965	down
Cotton12_38888_01	TC69080	1.81208	0.0229372	up
Cotton12_38930_01	TC79977	1.40006	0.0202861	up
Cotton12_39017_01	BG441915	1.4436	0.0328087	down
Cotton12_39018_01	CO126370	1.69438	0.0125683	down
Cotton12_39110_01	TC67272	1.40958	0.0220366	down
Cotton12_39241_01	TC65880	2.42324	0.0011188	down
Cotton12_39324_01	TC78823	1.59199	0.0100078	up
Cotton12_39342_01	TC66007	1.47527	0.0372472	up
Cotton12_39605_01	TC71769	1.30423	0.0284288	down
Cotton12_39607_01	TC61627	2.04335	0.0451667	down
Cotton12_39622_01	DT466382	1.9179	0.049268	down
Cotton12_39660_01	TC79069	1.63397	0.0128007	down
Cotton12_39821_01	no hit	1.47911	0.025907	up
Cotton12_39858_01	TC72552	1.54916	0.0157977	down
Cotton12_39935_01	no hit	1.30387	0.0198913	down
Cotton12_39955_01	no hit	1.52655	0.02034	up
Cotton12_39981_01	CO498608	1.4544	0.0239123	up
Cotton12_39990_01	BE053718	1.45584	0.00258004	up
Cotton12_40230_01	TC78727	1.94517	0.0407444	down
Cotton12_40488_01	TC65576	1.97308	0.00171008	down
Cotton12_40651_01	BF275752	1.49827	0.0179128	up
Cotton12_40666_01	CO094552	1.3192	0.0131493	down
Cotton12_40707_01	TC74836	1.36281	0.0263626	down
Cotton12_40731_01	BF277535	1.33243	0.00997547	down
Cotton12_40757_01	no hit	1.30416	0.0371883	up
Cotton12_40794_01	DT572703	1.95228	0.00902766	down
Cotton12_40922_01	TC65757	1.97219	0.0337815	down
Cotton12_40945_01	no hit	1.80342	0.000476518	down
Cotton12_41088_01	TC71880	1.80102	0.0328194	down
Cotton12_41103_01	no hit	1.36362	0.0241436	down
Cotton12_41212_01	CO125225	1.37276	0.0340338	down
Cotton12_41255_01	DN799916	1.66743	0.00408622	up
Cotton12_41285_01	TC78482	1.88569	0.0371547	down
Cotton12_41388_01	no hit	1.38451	0.0308616	up
Cotton12_41555_01	no hit	1.71319	0.0469841	up
Cotton12_41651_01	TC70109	1.70339	0.0361566	down
Cotton12_41706_01	BG439997	1.59248	0.0117809	up
Cotton12_AF031575	AF031575	2.06195	0.0252064	down
Cotton12_AF201891	AF201891	1.44362	0.00493737	down
Cotton12_AF336284	AF336284	1.33909	0.021076	up
Cotton12_AF512544	AF512544	1.45521	0.000656725	up
Cotton12_AF517658	AF517658	1.35818	0.0015023	up
Cotton12_AF522274	AF522274	1.36228	0.0464641	up
Cotton12_AJ311663	AJ311663	1.88289	0.0353009	down
Cotton12_AY039662	AY039662	1.75326	0.0132304	up
Cotton12_AY115518	AY115518	1.69176	0.0186463	down
Cotton12_AY189971	AY189971	1.71914	0.0312453	down
Cotton12_AY215072	AY215072	1.38618	0.0098487	down
Cotton12_AY627692	AY627692	1.59051	0.0461002	down
Cotton12_CD485826	CD485826	1.65305	0.0120909	down
Cotton12_CGI8_DR463842	DR463842	1.48462	0.012898	up
Cotton12_CGI8_TC58926	TC58926	1.56376	0.0329489	up
Cotton12_CGI8_TC59116	TC59116	1.43091	0.023894	up
Cotton12_CGI8_TC59140	TC59140	1.40432	0.0361277	down
Cotton12_CGI8_TC59549	TC59549	1.5089	0.0338146	down
Cotton12_CGI8_TC59559	TC59559	1.76058	0.0446108	up
Cotton12_CGI8_TC59692	TC59692	1.37717	0.032825	down
Cotton12_CGI8_TC59764	TC59764	1.69607	0.0146456	up
Cotton12_CGI8_TC59788	TC59788	1.32382	0.0358011	up
Cotton12_CGI8_TC59795	TC59795	1.44836	0.00143699	up
Cotton12_CGI8_TC59934	TC59934	1.34536	0.00530562	down
Cotton12_CGI8_TC59989	TC59989	1.74684	0.0151268	up
Cotton12_CGI8_TC60122	TC60122	1.68201	0.0039593	down
Cotton12_CGI8_TC60203	TC60203	1.75802	0.0380464	down
Cotton12_CGI8_TC60232	TC60232	1.52392	0.0441054	up
Cotton12_CGI8_TC60523	TC60523	2.32609	0.00115663	up
Cotton12_CGI8_TC60547	TC60547	1.87647	0.0168981	down
Cotton12_CGI8_TC61376	TC61376	1.61339	0.00349441	up
Cotton12_CGI8_TC61501	TC61501	1.61673	0.0110579	down
Cotton12_CGI8_TC61557	NP385857	1.33311	0.024341	up
Cotton12_CGI8_TC61591	TC61591	2.44804	0.0212108	down
Cotton12_CGI8_TC61666	TC61666	1.32877	0.0396079	down
Cotton12_CGI8_TC61850	TC61850	1.38663	0.0444379	up
Cotton12_CGI8_TC62144	TC62144	1.3927	0.0398126	down
Cotton12_CGI8_TC62160	TC62160	1.41366	0.0350362	up
Cotton12_CGI8_TC62231	TC62231	1.30912	0.00602248	up
Cotton12_CGI8_TC62844	TC62844	1.58817	0.015865	down
Cotton12_CGI8_TC62952	NP385858	1.61434	0.0112396	up
Cotton12_CGI8_TC63891	TC63891	1.61181	0.0249954	up
Cotton12_CGI8_TC66099	TC66099	1.54632	0.034998	up
Cotton12_CGI8_TC66251	TC66251	1.52625	0.0341959	down
Cotton12_CGI8_TC66366	TC66366	1.32568	0.0490808	up
Cotton12_CGI8_TC66367.2	TC66367	1.30154	3.80744e-05	up
Cotton12_CGI8_TC66500	TC66500	1.4228	0.0157291	down
Cotton12_CGI8_TC66618	TC66618	1.65441	0.0462524	down
Cotton12_CGI8_TC66819.2	TC66819	2.5371	0.00405109	down
Cotton12_CGI8_TC66914	TC66914	2.33317	0.00295933	down
Cotton12_CGI8_TC66952	TC66952	1.61526	0.0451171	down
Cotton12_CGI8_TC67014	TC67014	1.91027	0.0355708	down
Cotton12_CGI8_TC67060.1	TC67060	1.87854	0.0130413	up
Cotton12_CGI8_TC67173.2	TC67173	1.3725	0.00139909	down
Cotton12_CGI8_TC67185	TC67185	1.32887	0.0336412	up
Cotton12_CGI8_TC67309	TC67309	1.31411	0.0193282	down
Cotton12_CGI8_TC67377	TC67377	2.17864	0.00269738	up
Cotton12_CGI8_TC67510.3	TC67510	1.43511	0.041596	up
Cotton12_CGI8_TC67512	TC67512	1.63558	0.0393843	up
Cotton12_CGI8_TC67554	TC67554	1.55029	0.0434852	down
Cotton12_CGI8_TC67986	TC67986	1.83594	0.0233617	down
Cotton12_CGI8_TC69035	TC69035	1.44869	0.0258972	up
Cotton12_CGI8_TC69404	TC69404	1.36375	0.0404053	up
Cotton12_CGI8_TC69910	TC69910	1.4812	0.0469409	down
Cotton12_CGI8_TC69958	TC69958	1.91642	0.00484722	up
Cotton12_CGI8_TC70488	TC70488	1.43941	0.046378	down
Cotton12_CGI8_TC71293	TC71293	1.56348	0.0382439	up
Cotton12_CGI8_TC71338	TC71338	1.8934	0.0192374	up
Cotton12_CGI8_TC73538	TC73538	1.43818	0.0271463	up
Cotton12_CGI8_TC73593	NP386102	1.50319	0.0101333	up
Cotton12_CGI8_TC73631	TC73631	1.61353	0.0356025	down
Cotton12_CGI8_TC73685	TC73685	1.46037	0.0110244	up
Cotton12_CGI8_TC73768	TC73768	2.58109	0.0127047	up
Cotton12_CGI8_TC74133	TC74133	1.45729	0.0298928	up
Cotton12_CGI8_TC74253	TC74253	1.38929	0.0367539	down
Cotton12_CGI8_TC74457	TC74457	1.57933	0.00902328	up
Cotton12_CGI8_TC74573	TC74573	1.50311	0.00917341	up
Cotton12_CGI8_TC74655	TC74655	1.7839	0.0139593	down
Cotton12_CGI8_TC74870	TC74870	1.69657	0.019796	up
Cotton12_CGI8_TC74955	TC74955	1.32975	0.0467057	up
Cotton12_CGI8_TC75019	TC75019	1.6314	0.00114771	up
Cotton12_CGI8_TC75384	TC75384	2.06116	0.0227802	down
Cotton12_CGI8_TC75477	TC75477	1.31265	0.026065	down
Cotton12_CGI8_TC75741	TC75741	2.13353	0.00852698	down
Cotton12_CGI8_TC75966	TC75966	1.3744	0.027671	up
Cotton12_CGI8_TC77574	TC77574	1.61717	0.00287737	up
Cotton12_CGI8_TC79618	TC79618	1.46067	0.0170867	up
Cotton12_GAContig4345	TC73931	1.67747	0.0112515	down
Cotton12_GHI459156	GHI459156	1.3277	0.0460664	down
Cotton12_GRContig1099	no hit	1.57595	0.0189563	down
Cotton12_GRContig7113	CO104495	1.91969	0.0209449	up
Cotton12_U09717	U09717	3.01603	0.00146712	down
mito_rpl2	TC60458	2.58713	0.00316995	up
nad4L	TC63863	2.08479	0.0225575	down
ndhJ	DN827351	1.79725	0.0337813	down
orf77-01	TC59572	1.8094	0.0294401	down
orfB	TC60458	2.80485	0.0101093	up
orfX	BQ407622	1.66811	0.00245453	down
petB	NP1426437	1.71228	0.0206272	up
psbA	TC68620	1.38324	0.000789128	down
rbcL	TC75620	2.59795	0.0119011	down
rpl23	TC67750	2.0658	0.040392	down
rps12	TC59572	1.62067	0.0176706	down
rps7-03	TC68233	2.51517	0.020571	down
rps7-04	TC58952	2.88026	0.00959677	down
rrn23S	TC68233	2.51174	0.0249911	down
rrn4_5S	TC68233	1.92858	0.0362147	down
rrn5s	TC68233	1.85186	0.00190382	down
TAMU_TC4294	TC63173	1.50326	0.0252793	up
TAMU_TC4446	TC61404	1.46456	0.0243211	down
TAMU_TC4987	TC58924	1.5682	0.0253131	up
TAMU_TC5035	TC73281	1.48651	0.0419289	down
TC5539	TC73732	2.25554	0.0108525	up
TC5628	TC67053	1.81075	0.00950944	down
TC5944	TC61246	1.33519	0.0398207	up
TC6025	TC77403	2.03435	0.00995263	down
TC6053	TC75088	1.43387	0.0426802	up
TC6147	TC60113	1.53593	0.0155967	up
TC6344	TC66910	2.18663	0.0218454	up
TC6958	TC67965	1.36502	0.039073	up
TC6964	TC68429	1.7939	0.00234005	up
TC7058	TC67270	1.30713	0.0372398	up
tRNA-Ser-02	no hit	1.58439	0.00554078	up
trnE	no hit	1.84532	0.00342967	down
trnG	no hit	2.67299	0.0113472	down
trnG-01	no hit	2.62487	0.00522217	down
trnH	no hit	1.72871	0.0183551	down
trnN	no hit	1.93213	0.00182671	down
trnQ	no hit	1.43627	0.0148508	down
trnV	CD777479	3.62772	0.014363	down
trnY	no hit	2.8488	0.000438501	down

## Sheet: #3
Supplementary Table 1. List of differentially expressed genes
2 DPA (Epidermis ) vs. 2 DPA (Inner Ovules)				Up/Down in epidermis
Oligo ID	Gene ID	Fold Change	P value	Regulation
AI054550	AI054550	1.31127	0.0423519	up
AI054837	AI054837	1.37285	6.15949e-06	up
AI055589	AI055589	1.69579	0.00909378	up
AI725469	AI725469	1.34701	0.00925642	up
AI726575	AI726575	1.45387	0.00866147	up
AI727395	AI727395	1.43939	0.0240229	up
AI727443	AI727443	1.30998	0.0232998	up
AI727497	AI727497	2.14489	0.00114678	up
AI728399	AI728399	1.3275	0.00543811	up
AI730083	AI730083	1.3648	3.96946e-05	up
AI730605	AI730605	1.38573	0.0114705	up
AI731802	AI731802	1.39143	0.0441934	up
AP000391	AP000391	1.4187	0.0117572	up
atc04	no hit	1.33387	0.00178097	up
atpH	TC70302	2.17808	0.00018943	up
AW561921	AW561921	1.4336	0.0403181	up
AW561930	AW561930	1.53265	0.0114587	up
AW587449	AW587449	1.56993	0.0111184	up
AW587482	AW587482	1.39262	0.00433143	up
AW667548	AW667548	1.3151	1.3132e-05	up
BE051956	BE051956	1.83687	0.000986269	up
BE052240	BE052240	2.0455	0.000214289	up
BE052626	BE052626	1.75216	0.00170983	up
BE053302	BE053302	1.43063	0.00310617	up
BE053492	BE053492	1.51892	0.000251956	up
BE053778	BE053778	1.30246	0.000450144	up
BF268605	BF268605	1.33878	0.00459355	up
BF268726	BF268726	1.30137	0.00895825	up
BF270682	BF270682	1.7203	0.00200095	up
BF271990	BF271990	1.3979	0.0258098	up
BF271992	BF271992	1.34955	0.0302708	up
BF272301	BF272301	2.12998	0.000812545	up
BF272834	BF272834	1.55461	0.00367784	up
BF273047	BF273047	1.49252	0.00808112	up
BF275386	BF275386	1.59299	0.0104888	up
BF277055	BF277055	1.64333	0.00360278	up
BF278101	BF278101	1.51425	0.0172181	up
BF279312	BF279312	1.31021	0.000442283	up
BF279440	BF279440	1.39899	0.0020097	up
BG440546	BG440546	1.82309	0.00261933	up
BG440565	BG440565	1.32414	0.00215927	up
BG441156	BG441156	1.32733	0.00874368	up
BG441617	BG441617	1.4877	0.0412559	up
BG442282	BG442282	2.00324	1.56706e-05	up
BG442745	BG442745	1.59761	0.00914714	up
BG442793	BG442793	1.69058	0.0427303	up
BG443420	BG443420	1.40209	0.00537277	up
BG443598	BG443598	1.49779	0.000151056	up
BG445906	BG445906	1.32309	0.0274705	up
BG446970	BG446970	1.40298	0.00022507	up
BG447086	BG447086	1.48228	0.00151068	up
BG447306	BG447306	1.45552	0.00845535	up
BM360310	BM360310	1.3773	0.0239004	up
BM360735	BM360735	1.56904	0.00289124	up
CGI8_AJ513503	AJ513503	1.52746	0.00134826	down
CGI8_AW728608	AW728608	1.31706	0.00803501	down
CGI8_BF276279	BF276279	1.58481	0.000201341	up
CGI8_BF278065	BF278065	1.3681	0.041609	down
CGI8_BG443749	BG443749	1.98131	0.000227958	down
CGI8_BQ409387	BQ409387	1.30363	0.038445	down
CGI8_BQ415030	BQ415030	1.30459	0.00549938	up
CGI8_CO090027	CO090027	1.63621	0.000118876	up
CGI8_CO090244	CO090244	1.43657	0.00702569	up
CGI8_CO121252	CO121252	1.36833	0.0141602	up
CGI8_CO132588	CO132588	1.3426	0.000285554	up
CGI8_CO132734	CO132734	1.52167	0.0137381	up
CGI8_CO493827	CO493827	1.50998	0.00308178	down
CGI8_CO496279	CO496279	1.4072	0.00129168	up
CGI8_DN800668	DN800668	1.3255	0.0187031	down
CGI8_DN817302	DN817302	1.33866	1.28633e-05	up
CGI8_DN817447	DN817447	1.54688	0.000332967	up
CGI8_DN817905	DN817905	1.40861	0.00029321	down
CGI8_DR453281	DR453281	1.59921	8.51796e-05	up
CGI8_DR454755	DR454755	1.35661	0.00243436	up
CGI8_DR455164	DR455164	1.49417	0.0179837	up
CGI8_DR459725	DR459725	1.82486	0.00128562	down
CGI8_DR460988	DR460988	1.6051	0.00471956	up
CGI8_DR461206	DR461206	1.37048	6.58552e-05	up
CGI8_DR462980	DR462980	1.35925	0.00830687	up
CGI8_DR463007	DR463007	1.82526	0.000142659	up
CGI8_DR463318	DR463318	1.82925	3.95299e-05	up
CGI8_DT046714	DT046714	1.36047	0.00316671	up
CGI8_DT047827	DT047827	1.3047	0.00959721	up
CGI8_DT047890	DT047890	1.33823	0.0403715	up
CGI8_DT047990	DT047990	1.3361	0.000167073	down
CGI8_DT051264	DT051264	1.45283	0.0193027	up
CGI8_DT052475	DT052475	1.33412	4.73544e-05	up
CGI8_DT052490	DT052490	1.36891	0.042235	up
CGI8_DT053470	DT053470	1.30471	0.00611794	up
CGI8_DT054318	DT054318	1.37441	0.0239607	down
CGI8_DT455599	DT455599	1.46214	0.000244797	up
CGI8_DT455623	DT455623	1.70433	0.000145458	up
CGI8_DT455688	DT455688	1.49367	0.000444511	up
CGI8_DT456254	DT456254	1.39888	0.034563	up
CGI8_DT457936	DT457936	1.65219	7.18242e-05	up
CGI8_DT458429	DT458429	1.50595	0.00698406	up
CGI8_DT459198	DT459198	1.88116	0.00439322	up
CGI8_DT460333	DT460333	1.71433	0.0229374	up
CGI8_DT461247	DT461247	1.44409	0.00253844	up
CGI8_DT462993	DT462993	1.59596	2.93793e-06	up
CGI8_DT463053	DT463053	1.6531	8.82874e-06	down
CGI8_DT463482	DT463482	1.3039	0.00853735	up
CGI8_DT463576	DT463576	1.34813	0.0406635	up
CGI8_DT466615	DT466615	1.3686	0.0489861	up
CGI8_DT527462	DT527462	1.35258	0.00319153	down
CGI8_DT527489	DT527489	1.34057	0.00944488	down
CGI8_DT527547	DT527547	1.38766	0.000540631	up
CGI8_DT548530	DT548530	1.48831	5.15664e-05	up
CGI8_DT550594	DT550594	1.66868	0.0166379	up
CGI8_DT551456	DT551456	1.39646	0.00317873	up
CGI8_DT551796	DT551796	1.36542	0.028705	up
CGI8_DT553858	DT553858	1.43138	0.00437188	up
CGI8_DT553907	DT553907	1.43036	0.0286809	up
CGI8_DT554268	DT554268	1.34072	0.0449746	down
CGI8_DT554795	DT554795	1.32764	0.0440548	down
CGI8_DT554997	DT554997	1.35376	0.00305922	up
CGI8_DT556541	DT556541	1.46549	0.0015413	up
CGI8_DT556622	DT556622	1.33076	0.0192236	up
CGI8_DT564685	DT564685	1.37145	0.0293244	up
CGI8_DT565728	DT565728	1.53922	0.00145818	up
CGI8_DT569461	DT569461	1.77057	0.0111181	up
CGI8_DT569613	DT569613	1.39707	0.000330832	up
CGI8_DT569831	DT569831	1.30696	0.0126432	down
CGI8_DT572600	DT572600	1.3465	0.00537711	down
CGI8_DT573423	DT573423	1.60682	0.000907146	up
CGI8_DV848869	DV848869	1.37471	0.00495707	up
CGI8_NP1426422	NP1426422	1.31807	0.00212635	up
CGI8_TC58936	TC58936	1.38864	0.000439597	up
CGI8_TC58960	TC58960	1.46389	0.00228745	up
CGI8_TC59173	TC59173	1.49783	0.00549532	up
CGI8_TC59402	TC59402	1.37862	0.0250072	up
CGI8_TC59522	TC59522	1.71663	0.0105481	up
CGI8_TC59586	TC59586	1.45398	0.0124483	down
CGI8_TC60033	TC60033	1.71575	7.55721e-05	down
CGI8_TC60076	TC60076	1.31851	0.0331815	up
CGI8_TC60157	TC60157	1.50279	0.00277988	up
CGI8_TC60309	TC60309	1.4329	0.0321956	up
CGI8_TC60322	TC60322	1.44622	0.0115685	up
CGI8_TC60414	TC60414	1.7384	0.000227282	up
CGI8_TC60430	TC60430	1.3548	0.00560815	up
CGI8_TC60636	TC60636	1.34421	0.00552047	up
CGI8_TC60660	TC60660	1.43907	2.47779e-06	up
CGI8_TC60696	TC60696	1.31694	0.00598693	up
CGI8_TC60801	TC60801	1.31659	0.0460056	up
CGI8_TC61251	TC61251	1.56007	0.00361395	up
CGI8_TC61270	TC61270	1.3806	0.000848622	down
CGI8_TC61274	TC61274	1.30889	0.00119092	up
CGI8_TC61396	TC61396	1.39299	0.00213171	up
CGI8_TC61871	TC61871	1.44297	9.518e-05	up
CGI8_TC62067	TC62067	2.03537	0.0001882	up
CGI8_TC62082	TC62082	1.41783	0.0127664	up
CGI8_TC62083	TC62083	1.48894	0.000314528	down
CGI8_TC62096	TC62096	1.37274	0.00571187	down
CGI8_TC62224	TC62224	1.40916	0.00907353	up
CGI8_TC62254	TC62254	1.60452	4.37774e-06	up
CGI8_TC62323	TC62323	1.32371	0.00385138	up
CGI8_TC62467	TC62467	1.38772	0.00106072	up
CGI8_TC62474	TC62474	1.71806	0.000735303	up
CGI8_TC62578	TC62578	1.38423	0.00191856	up
CGI8_TC62604	TC62604	1.36877	0.00307345	up
CGI8_TC62731	TC62731	1.33553	0.0289467	up
CGI8_TC62762	TC62762	1.59213	6.78261e-07	up
CGI8_TC62861	TC62861	1.58173	0.00157087	up
CGI8_TC62996	TC62996	1.49493	0.00437117	up
CGI8_TC63004	TC63004	1.44514	0.00398945	up
CGI8_TC63031	TC63031	1.38594	0.0276587	up
CGI8_TC63083	TC63083	1.34815	0.0294073	up
CGI8_TC63335	TC63335	1.30934	0.0121436	up
CGI8_TC63468	TC63468	1.36413	0.0013549	down
CGI8_TC63551	TC63551	1.3707	0.0261716	up
CGI8_TC63622	TC63622	1.38289	0.00439338	up
CGI8_TC63763	TC63763	1.41149	0.0268495	up
CGI8_TC63793	TC63793	1.32045	0.0115715	up
CGI8_TC63847	TC63847	1.72422	0.0203688	up
CGI8_TC63854	TC63854	1.40174	0.0132597	up
CGI8_TC63896	TC63896	1.36423	0.00279414	up
CGI8_TC64002	TC64002	1.32583	0.0168225	up
CGI8_TC64072	TC64072	1.30278	0.0251422	down
CGI8_TC64177	TC64177	1.47782	0.0192142	up
CGI8_TC64209	TC64209	1.33974	0.029909	up
CGI8_TC64258	TC64258	1.34841	0.0262788	up
CGI8_TC64415	TC64415	1.4603	4.66767e-05	up
CGI8_TC64553	TC64553	1.44002	0.0358347	up
CGI8_TC64801	TC64801	1.67644	0.00113731	up
CGI8_TC64813	TC64813	1.78978	0.0197353	up
CGI8_TC64961	TC64961	1.31257	0.0383645	up
CGI8_TC65064	TC65064	1.38418	0.0140475	up
CGI8_TC65073	TC65073	1.52879	0.0181948	up
CGI8_TC65241	TC65241	1.60246	0.0165433	up
CGI8_TC65417	TC65417	1.31182	0.000971503	up
CGI8_TC65502	TC65502	1.48671	0.0120974	up
CGI8_TC65703	TC65703	1.8014	0.00291793	up
CGI8_TC65847	TC65847	1.31683	0.0242649	up
CGI8_TC65950	TC65950	1.62331	0.000269	up
CGI8_TC65984	TC65984	1.43708	0.00300585	up
CGI8_TC65994	TC65994	1.93604	0.00146069	up
CGI8_TC66103	TC66103	1.36318	0.0314418	down
CGI8_TC66127	TC66127	1.45334	0.0127639	up
CGI8_TC66193	TC66193	1.37649	0.0432378	up
CGI8_TC66598	TC66598	1.33981	0.00183743	up
CGI8_TC66603	TC66603	1.32873	0.0279199	down
CGI8_TC66748	TC66748	1.44014	0.00111943	up
CGI8_TC66995	TC66995	1.3289	0.0106358	up
CGI8_TC67118	TC67118	1.80649	2.29735e-05	up
CGI8_TC67261	TC67261	1.35203	0.0133923	up
CGI8_TC67384	TC67384	1.30808	0.0187452	down
CGI8_TC67387	TC67387	1.30541	0.00783048	up
CGI8_TC67403	TC67403	1.35376	0.000169154	up
CGI8_TC67473	TC67473	1.76071	1.33232e-05	up
CGI8_TC67656	TC67656	1.44506	0.0080161	up
CGI8_TC67965	TC67965	1.808	0.00214241	up
CGI8_TC68020	TC68020	1.35705	0.0144052	up
CGI8_TC68135	TC68135	1.44542	0.000482579	up
CGI8_TC68233	TC68233	1.52008	0.00172436	up
CGI8_TC68254	TC68254	1.44797	0.0017622	up
CGI8_TC68284	TC68284	1.43886	0.0324896	up
CGI8_TC68286	TC68286	1.31425	0.000160681	up
CGI8_TC68314	TC68314	1.43254	0.000765215	up
CGI8_TC68410	TC68410	1.60003	0.000230905	up
CGI8_TC68540	TC68540	1.31394	0.00326339	up
CGI8_TC68610	TC68610	1.30788	0.00437263	up
CGI8_TC68733	TC68733	1.35378	0.0216041	up
CGI8_TC68777	TC68777	1.55477	0.000818741	up
CGI8_TC68975	TC68975	1.37527	0.00446313	up
CGI8_TC69088	TC69088	1.33483	0.0112683	up
CGI8_TC69165	TC69165	1.49334	0.0174086	down
CGI8_TC69197	TC69197	1.41297	0.0221258	up
CGI8_TC69253	TC69253	1.41021	0.00805965	up
CGI8_TC69254	TC69254	1.57998	0.000148574	up
CGI8_TC69266	TC69266	1.40917	0.00484157	up
CGI8_TC69351	TC69351	1.48594	0.0153233	up
CGI8_TC69439	TC69439	1.5412	5.24954e-05	up
CGI8_TC69642	TC69642	3.32109	0.000231902	up
CGI8_TC70134	TC70134	1.30376	0.00523791	down
CGI8_TC70216	TC70216	1.46486	3.3777e-05	up
CGI8_TC70223	TC70223	1.35042	0.00088723	up
CGI8_TC70335	TC70335	1.30555	0.00770956	up
CGI8_TC70515	TC70515	2.25811	0.000272155	up
CGI8_TC70554	TC70554	1.44582	0.0270926	up
CGI8_TC70637	TC70637	1.71924	0.029259	up
CGI8_TC70793	TC70793	1.43863	0.0196954	up
CGI8_TC70872	TC70872	1.49972	0.0287849	up
CGI8_TC70999	TC70999	1.31271	0.00216052	up
CGI8_TC71146	TC71146	1.40275	0.004535	up
CGI8_TC71273	TC71273	1.42849	0.00587589	up
CGI8_TC71306	TC71306	1.64923	1.61562e-05	up
CGI8_TC71327	TC71327	1.6809	0.00033036	up
CGI8_TC71373	TC71373	1.52417	9.39164e-06	up
CGI8_TC71492	TC71492	1.57938	0.00966615	down
CGI8_TC71497	TC71497	3.95367	5.96997e-08	down
CGI8_TC71592	TC71592	1.49383	0.00479291	up
CGI8_TC71610	TC71610	1.67069	0.000163093	up
CGI8_TC71793	TC71793	1.4241	0.00413053	up
CGI8_TC71829	TC71829	1.39874	0.0123584	up
CGI8_TC71873	TC71873	1.32099	0.00439192	up
CGI8_TC71898	TC71898	1.32039	0.04229	up
CGI8_TC71939	TC71939	1.56316	0.00422225	up
CGI8_TC71959	TC71959	1.33031	0.000484558	up
CGI8_TC72046	TC72046	1.31069	0.000919084	up
CGI8_TC72064	TC72064	1.3022	5.97064e-05	up
CGI8_TC72342	TC72342	1.69308	3.35669e-05	up
CGI8_TC72411	TC72411	1.35995	0.0011436	down
CGI8_TC72465	TC72465	1.57375	0.000163379	up
CGI8_TC72469	TC72469	1.41619	0.0127331	up
CGI8_TC72608	TC72608	1.49252	0.00555387	up
CGI8_TC72624	TC72624	1.55091	0.00829898	up
CGI8_TC72717	TC72717	1.52454	0.00177049	up
CGI8_TC72759	TC72759	1.39539	9.87199e-05	up
CGI8_TC72806	TC72806	1.32121	1.30757e-05	up
CGI8_TC72839	TC72839	1.35066	0.000272627	up
CGI8_TC72881	TC72881	1.37097	0.0013903	up
CGI8_TC72899	TC72899	1.34692	0.0230128	up
CGI8_TC72914	TC72914	1.50708	0.000927399	up
CGI8_TC72932	TC72932	1.71789	0.0151561	up
CGI8_TC73178	TC73178	1.37408	0.0174386	down
CGI8_TC73227	TC73227	1.5579	0.00190547	up
CGI8_TC73237	TC73237	1.49175	0.00228051	up
CGI8_TC73260	TC73260	1.48092	0.0104552	up
CGI8_TC73405	TC73405	1.58419	0.000107248	up
CGI8_TC73764	TC73764	1.39033	1.08284e-05	up
CGI8_TC73934	TC73934	1.54371	0.000115147	up
CGI8_TC73936	TC73936	1.30621	0.0224558	up
CGI8_TC73955	TC73955	1.30288	0.00934395	up
CGI8_TC73991	TC73991	1.62263	2.34104e-06	up
CGI8_TC74108	TC74108	1.50479	0.0113381	up
CGI8_TC74120	TC74120	1.39704	0.0118348	up
CGI8_TC74161	TC74161	1.44788	0.020217	up
CGI8_TC74177	TC74177	1.34735	0.0355201	up
CGI8_TC74324	TC74324	1.31499	0.0185469	up
CGI8_TC74334	TC74334	1.54498	0.0382308	up
CGI8_TC74689	TC74689	1.71257	0.00177575	up
CGI8_TC74727	TC74727	1.43118	0.0255146	up
CGI8_TC74793	TC74793	1.45235	0.0125307	up
CGI8_TC74795	TC74795	1.32569	0.0360695	up
CGI8_TC74907	TC74907	1.57684	0.01268	up
CGI8_TC74954	TC74954	1.31259	7.36931e-05	up
CGI8_TC75183	TC75183	1.46895	0.00536777	up
CGI8_TC75206	TC75206	1.34801	0.00516828	up
CGI8_TC75233	TC75233	1.33299	0.0121232	down
CGI8_TC75318	TC75318	1.34609	0.00419373	up
CGI8_TC75409	TC75409	1.43601	0.00362097	up
CGI8_TC75415	TC75415	1.38769	0.0132886	up
CGI8_TC75497	TC75497	1.3783	0.0325385	up
CGI8_TC75539	TC75539	1.39407	0.0036948	up
CGI8_TC75598	TC75598	1.51081	0.00126535	up
CGI8_TC75606	TC75606	1.3137	0.00172316	up
CGI8_TC75684	TC75684	1.86499	0.000289196	up
CGI8_TC75692	TC75692	1.71277	0.000363566	up
CGI8_TC75939	TC75939	1.74015	3.21988e-05	up
CGI8_TC75995	TC75995	1.6226	0.00218458	up
CGI8_TC75996	TC75996	1.75398	1.2533e-06	up
CGI8_TC76044	TC76044	1.30411	0.0173074	up
CGI8_TC76064	TC76064	1.30916	0.0384098	up
CGI8_TC76080	TC76080	1.40806	0.0290726	up
CGI8_TC76163	TC76163	1.38237	0.000114438	up
CGI8_TC76166	TC76166	1.59727	0.000636741	up
CGI8_TC76232	TC76232	1.32435	0.0129176	up
CGI8_TC76258	TC76258	1.418	0.0317304	up
CGI8_TC76275	TC76275	1.38249	0.0100173	up
CGI8_TC76298	TC76298	1.35569	0.0486918	up
CGI8_TC76342	TC76342	1.30693	0.00502521	up
CGI8_TC76513	TC76513	1.73009	2.56007e-05	up
CGI8_TC76555	TC76555	1.35241	0.0452241	up
CGI8_TC76566	TC76566	1.55927	0.000129729	up
CGI8_TC76588	TC76588	1.57258	0.0181387	up
CGI8_TC76712	TC76712	1.54469	0.000658161	up
CGI8_TC76793	TC76793	1.47079	0.00203064	up
CGI8_TC76864	TC76864	1.50618	0.0119267	up
CGI8_TC76913	TC76913	1.32078	0.0206093	up
CGI8_TC76943	TC76943	1.41148	0.0130135	up
CGI8_TC76964	TC76964	1.56843	0.0252832	up
CGI8_TC76965	TC76965	1.50465	0.000357016	up
CGI8_TC77034	TC77034	1.31022	0.00371487	up
CGI8_TC77153	TC77153	1.33737	0.00916493	up
CGI8_TC77199	TC77199	1.36417	0.0188894	up
CGI8_TC77245	TC77245	1.40193	0.0266269	up
CGI8_TC77247	TC77247	1.39068	0.0279642	up
CGI8_TC77353	TC77353	1.48568	3.37121e-06	up
CGI8_TC77407	TC77407	1.51764	1.48234e-06	up
CGI8_TC77547	TC77547	1.39	0.00395274	up
CGI8_TC77565	TC77565	1.33904	0.0235176	up
CGI8_TC77576	TC77576	1.35609	0.000881362	up
CGI8_TC77592	TC77592	1.3182	0.00142953	up
CGI8_TC77608	TC77608	1.37128	0.00643969	up
CGI8_TC77627	TC77627	1.40719	0.00153931	up
CGI8_TC77665	TC77665	1.41668	0.0133011	up
CGI8_TC77719	TC77719	1.39229	0.0246006	up
CGI8_TC77752	TC77752	1.31501	0.0124713	up
CGI8_TC77763	TC77763	1.43452	0.00917454	up
CGI8_TC77794	TC77794	1.53921	0.0105018	down
CGI8_TC77847	TC77847	1.55274	0.000896154	up
CGI8_TC77881	TC77881	1.41666	0.00554554	up
CGI8_TC77961	TC77961	1.34507	0.0219893	up
CGI8_TC77962	TC77962	1.4329	0.00100868	up
CGI8_TC77964	TC77964	1.55382	0.00311683	up
CGI8_TC77966	TC77966	1.33058	0.0327794	up
CGI8_TC77973	TC77973	1.39556	0.0340063	up
CGI8_TC77977	TC77977	1.3763	0.0163922	up
CGI8_TC78041	TC78041	2.19436	1.79457e-05	up
CGI8_TC78098	TC78098	1.46591	0.0355404	down
CGI8_TC78190	TC78190	1.57338	1.7199e-05	up
CGI8_TC78202	TC78202	1.34265	0.0220449	up
CGI8_TC78349	TC78349	1.54228	0.00802197	up
CGI8_TC78425	TC78425	1.49278	1.36978e-05	up
CGI8_TC78447	TC78447	1.40842	0.00353476	up
CGI8_TC78495	TC78495	1.32681	0.0134721	down
CGI8_TC78557	TC78557	1.39807	0.00354705	up
CGI8_TC78560	TC78560	1.5529	6.759e-08	up
CGI8_TC78570	TC78570	1.31546	0.00222101	up
CGI8_TC78628	TC78628	1.36826	0.00580529	up
CGI8_TC78649	TC78649	1.4398	0.00227843	up
CGI8_TC78651	TC78651	1.75785	1.16179e-05	up
CGI8_TC78822	TC78822	1.33812	0.000108348	up
CGI8_TC78970	TC78970	1.38045	0.0252295	up
CGI8_TC78973	TC78973	1.62768	0.00306213	up
CGI8_TC79140	TC79140	1.56938	0.000457802	up
CGI8_TC79232	TC79232	1.59155	0.00073591	up
CGI8_TC79302	TC79302	1.35612	0.0253591	up
CGI8_TC79359	TC79359	1.33205	0.0327778	up
CGI8_TC79551	TC79551	1.45608	0.0205997	up
CGI8_TC79570	TC79570	1.37731	0.000378446	up
CGI8_TC79691	TC79691	1.49384	0.0147773	up
CGI8_TC79694	TC79694	1.6347	0.000283455	down
CGI8_TC79741	TC79741	1.54947	1.3119e-05	up
CGI8_TC79753	TC79753	1.51419	0.00022362	up
CGI8_TC79767	TC79767	1.54972	0.000681552	up
CGI8_TC79870	TC79870	1.36364	0.000207457	up
CGI8_TC79891	TC79891	1.33985	0.0405011	up
CGI8_TC79919	TC79919	1.35402	0.00855589	up
CGI8_TC79999	TC79999	1.3522	0.0059489	up
CGI8_TC80077	TC80077	1.60772	1.88185e-05	up
CGI8_TC80155	TC80155	1.43314	0.00170887	up
chlo_rps3		1.63466	4.78252e-06	up
Cotton12_00001_093	TC73325	1.57799	0.0123722	up
Cotton12_00001_127	TC66557	1.34937	0.00144663	up
Cotton12_00001_149	TC59138	1.349	0.00314894	up
Cotton12_00001_314	TC77358	1.4562	0.0199398	down
Cotton12_00001_320	TC73413	2.17341	0.00244738	down
Cotton12_00003_16	TC66154	1.81252	0.00012807	up
Cotton12_00018_02	TC74463	1.52458	0.00843311	up
Cotton12_00068_04	TC67391	1.36623	0.0392214	down
Cotton12_00075_01	TC66591	1.58301	0.00527337	down
Cotton12_00099_01	TC73445	1.3744	0.031758	up
Cotton12_00110_04	TC66842	1.32433	0.0041233	down
Cotton12_00113_01	TC73911	1.44736	0.0479583	up
Cotton12_00169_03	TC66684	1.50798	0.0103254	up
Cotton12_00182_02	TC67101	1.53175	0.015661	up
Cotton12_00185_03	TC71387	1.3956	0.0247872	up
Cotton12_00212_02	TC66604	1.44052	1.5207e-06	up
Cotton12_00285_02	TC66200	1.79665	0.00541708	up
Cotton12_00287_03	TC69966	1.52898	0.00170696	up
Cotton12_00326_01	DR462075	1.56664	7.51192e-08	up
Cotton12_00327_02	TC61310	1.30704	0.0371242	down
Cotton12_00355_01	TC71782	1.47885	0.0257039	down
Cotton12_00368_01	TC61064	1.38722	0.00110533	up
Cotton12_00399_01	TC68067	1.40683	0.00805666	down
Cotton12_00461_02	TC65542	1.35912	0.0190833	up
Cotton12_00530_01	DR462235	1.31777	0.0208898	down
Cotton12_00555_03	TC61123	1.69521	6.29488e-06	up
Cotton12_00587_01	DR462362	1.31502	9.30433e-07	up
Cotton12_00664_01	TC75049	1.30234	0.0120601	down
Cotton12_00811_01	TC74800	1.46841	0.00900445	up
Cotton12_00860_01	DN760847	1.70883	0.0465147	up
Cotton12_00887_01	TC73487	1.53886	1.46561e-06	up
Cotton12_00916_02	TC70251	1.42382	0.0422266	down
Cotton12_00936_04	no hit	1.30943	0.00110882	up
Cotton12_01078_03	BQ403011	1.31806	0.0264464	up
Cotton12_01151_02	TC73383	1.50737	0.0177883	up
Cotton12_01221_02	TC68897	1.35896	0.0105763	down
Cotton12_01222_02	TC75250	2.08916	0.00531683	up
Cotton12_01239_01	TC73256	1.87857	0.0290756	up
Cotton12_01297_01	TC74741	1.3109	0.0381259	down
Cotton12_01315_01	TC78808	1.44307	0.000477614	up
Cotton12_01329_01	DN802082	1.30693	0.000429748	up
Cotton12_01471_01	TC63134	1.30513	0.0326952	down
Cotton12_01543_01	TC69095	1.68937	0.000213793	down
Cotton12_01708_01	TC59396	1.56982	0.017444	up
Cotton12_01971_01	TC67191	1.37199	0.010844	down
Cotton12_01991_01	TC69914	1.45569	0.0366531	up
Cotton12_02042_01	TC71572	1.48613	6.94642e-06	up
Cotton12_02210_01	TC69117	1.44474	0.0192068	up
Cotton12_02241_01	TC73652	1.63395	0.00137503	up
Cotton12_02306_01	DR457906	1.389	0.00139796	up
Cotton12_02428_01	TC66181	1.35475	0.0320646	down
Cotton12_02432_01	TC78459	1.40091	0.0140896	down
Cotton12_02480_01	TC67084	1.31828	0.0426878	up
Cotton12_02503_01	no hit	1.33408	0.0153058	down
Cotton12_02573_01	TC74153	1.31047	0.00232236	up
Cotton12_02781_01	TC74383	1.33255	0.0286773	down
Cotton12_02788_01	TC77383	1.50362	0.00201493	up
Cotton12_02801_01	TC72843	2.17188	0.000524391	down
Cotton12_02930_01	TC60141	1.92007	0.000350039	up
Cotton12_02939_01	TC75265	1.46385	0.00309164	up
Cotton12_02956_01	TC77140	1.35891	0.030465	up
Cotton12_03025_01	TC69187	1.34913	0.00156688	down
Cotton12_03100_02	CO129693	1.6108	0.00526946	down
Cotton12_03258_01	TC74705	1.42352	0.0136915	down
Cotton12_03271_01	TC68630	1.32242	0.0236899	up
Cotton12_03376_01	TC68429	1.30726	0.00631403	down
Cotton12_03441_01	TC73761	1.44763	0.0275327	up
Cotton12_03446_01	TC60605	1.53519	0.0122888	up
Cotton12_03474_01	TC63952	1.45325	0.0024874	down
Cotton12_03525_01	TC68389	1.30349	0.00270877	down
Cotton12_03574_01	TC62967	1.45196	0.0145712	up
Cotton12_03848_01	no hit	1.42184	0.00118259	down
Cotton12_03862_01	TC59257	1.54051	0.00357765	up
Cotton12_03964_01	TC71296	1.38921	0.00171882	down
Cotton12_03987_01	TC77517	1.48735	0.0204241	down
Cotton12_04066_01	TC65930	1.58479	0.00737759	down
Cotton12_04209_01	TC62849	1.39525	0.022826	up
Cotton12_04235_01	TC66029	1.39401	0.010752	down
Cotton12_04289_02	no hit	1.67961	0.0214913	up
Cotton12_04492_01	TC60632	1.64283	0.0106268	down
Cotton12_04781_01	TC63995	1.32285	0.00915469	up
Cotton12_04855_01	no hit	1.30107	0.00695462	down
Cotton12_04913_01	TC80267	1.32645	0.0376068	down
Cotton12_05021_01	TC76175	1.32999	0.0227892	up
Cotton12_05058_01	TC79821	1.40406	0.00412079	up
Cotton12_05330_01	no hit	1.50463	0.000320233	up
Cotton12_05445_01	TC64398	1.37661	0.0224095	down
Cotton12_05483_01	TC75188	1.60936	0.043356	up
Cotton12_05532_01	TC60227	1.3037	0.00242457	up
Cotton12_05586_01	TC79935	1.4497	0.00131825	up
Cotton12_05593_01	TC67325	1.31155	1.13826e-05	up
Cotton12_05609_01	TC75485	1.73904	0.00258444	down
Cotton12_05645_01	TC68218	1.41428	0.00101194	up
Cotton12_05752_01	TC76184	1.32624	0.00753106	up
Cotton12_05777_01	TC70254	1.44184	0.00742172	up
Cotton12_05788_01	no hit	1.31467	0.00516645	up
Cotton12_05800_01	TC76888	1.44385	0.00620443	up
Cotton12_05870_01	TC70325	1.34353	0.00946467	down
Cotton12_05909_01	TC71665	1.36801	0.0476884	up
Cotton12_05977_01	no hit	1.40821	0.000319824	up
Cotton12_05979_01	TC60408	1.39748	0.00386858	down
Cotton12_06022_01	TC65600	1.30116	0.00431573	down
Cotton12_06083_01	TC67715	1.33164	0.00452932	up
Cotton12_06168_01	TC78819	1.42435	0.00836982	up
Cotton12_06282_01	TC61513	1.30919	0.000130445	down
Cotton12_06320_02	no hit	1.3948	0.0498924	up
Cotton12_06327_01	TC72816	1.34945	0.0292222	up
Cotton12_06348_01	TC80106	1.61537	0.0159075	down
Cotton12_06465_01	TC62251	1.38608	0.00567149	down
Cotton12_06545_01	no hit	1.51288	0.000528134	up
Cotton12_06759_01	no hit	1.43396	0.0142251	up
Cotton12_06772_01	TC63678	1.33506	0.0371094	down
Cotton12_06885_02	TC64469	3.6862	0.00447736	down
Cotton12_06947_01	TC79732	1.30968	0.00953873	up
Cotton12_06956_01	no hit	1.82433	0.00640547	up
Cotton12_06963_01	TC79585	1.31375	0.000425982	down
Cotton12_07040_01	TC73580	1.40948	0.0187039	up
Cotton12_07275_01	TC66201	1.34609	0.000287624	up
Cotton12_07360_01	TC67349	1.50647	0.00670989	up
Cotton12_07393_01	TC72104	1.31128	0.0146405	up
Cotton12_07532_01	TC72243	1.30614	0.0431792	up
Cotton12_07740_01	no hit	1.32346	0.0272823	down
Cotton12_07769_01	TC77879	1.32321	0.0105051	down
Cotton12_07793_01	TC79308	1.3496	0.0277877	up
Cotton12_07857_01	TC67205	1.37432	0.010856	up
Cotton12_07861_01	TC62757	1.36217	0.00634878	up
Cotton12_07899_01	no hit	1.31849	0.0432953	up
Cotton12_07900_01	TC63332	1.52438	3.72016e-05	up
Cotton12_08010_01	TC75410	1.3608	0.0118099	down
Cotton12_08033_01	no hit	1.45118	0.0105945	down
Cotton12_08049_01	TC75634	1.32811	0.00277919	up
Cotton12_08162_01	TC67798	2.32499	0.00142095	down
Cotton12_08217_01	TC70996	1.4429	0.0306827	up
Cotton12_08293_01	TC73838	1.37489	8.85064e-05	down
Cotton12_08301_01	TC76953	1.40184	0.0455313	up
Cotton12_08396_01	TC62069	1.6651	0.00140354	down
Cotton12_08466_01	TC75961	1.31823	0.0180679	up
Cotton12_08478_01	TC65195	1.42899	0.0231133	up
Cotton12_08509_01	CO073281	1.37919	0.0319428	up
Cotton12_08628_01	TC75026	1.8454	0.0143328	up
Cotton12_08687_01	TC77658	1.34055	0.0392572	down
Cotton12_08822_01	TC63921	1.58301	2.31195e-06	up
Cotton12_08888_01	TC66634	1.42099	8.64747e-05	down
Cotton12_08952_01	TC66461	1.37687	0.0010265	down
Cotton12_09093_01	TC75054	1.96032	0.0164601	up
Cotton12_09159_01	TC75934	1.47226	0.00368094	down
Cotton12_09190_01	TC71035	1.38875	0.000968599	up
Cotton12_09304_01	TC60642	1.54226	0.00751126	up
Cotton12_09395_01	TC72907	1.80149	0.00154911	up
Cotton12_09477_01	TC74205	1.55355	0.00452847	down
Cotton12_09779_01	TC62389	1.35363	0.0183721	down
Cotton12_09793_01	DR454826	1.30666	0.0184521	down
Cotton12_09857_01	CO080256	1.36358	0.000140429	down
Cotton12_09874_01	TC77525	1.44844	0.0323502	up
Cotton12_10030_01	TC66508	1.6594	0.0144269	up
Cotton12_10192_01	TC67820	1.32524	6.88577e-05	up
Cotton12_10237_01	TC61408	1.37813	0.0326511	down
Cotton12_10307_01	no hit	1.30382	0.0105373	down
Cotton12_10313_01	CO094452	1.30368	0.0405305	down
Cotton12_10362_01	TC74087	1.32597	0.00115277	up
Cotton12_10381_01	TC73237	1.46133	0.0209794	up
Cotton12_10424_01	TC77211	1.36042	0.0189983	down
Cotton12_10512_01	TC67840	1.84205	0.0136333	up
Cotton12_10557_01	TC73902	1.37436	0.0196594	down
Cotton12_10577_01	TC70897	1.54963	0.0164693	down
Cotton12_10646_01	TC66179	1.42666	0.0118696	up
Cotton12_10663_01	TC76053	1.31204	0.0256028	down
Cotton12_10746_01	TC67539	1.3573	0.00761159	up
Cotton12_10863_01	TC70060	1.65816	0.00288822	up
Cotton12_10937_01	TC60046	1.30867	0.030757	down
Cotton12_11151_01	DT458844	1.95409	0.0080698	up
Cotton12_11241_01	TC62226	1.35012	0.0222674	down
Cotton12_11296_01	DT560557	1.32117	0.0256612	up
Cotton12_11299_01	no hit	1.37046	0.0164064	up
Cotton12_11361_01	TC71847	1.3724	0.0311283	down
Cotton12_11399_01	TC65149	1.40928	8.24747e-05	up
Cotton12_11492_01	TC69523	1.37727	0.0114709	down
Cotton12_11505_01	TC73462	1.98175	0.0303206	up
Cotton12_11662_01	TC59771	1.3414	0.0124985	up
Cotton12_11695_01	CO080301	1.37801	0.00301308	down
Cotton12_11850_01	TC78154	1.3154	0.00228186	down
Cotton12_11920_01	TC68476	1.43596	0.000576747	up
Cotton12_12021_01	TC61410	1.62514	0.00810942	up
Cotton12_12049_01	CA992714	1.34451	0.000702483	down
Cotton12_12100_01	TC61870	1.40879	0.00473835	up
Cotton12_12157_01	TC77233	1.33219	0.0172312	up
Cotton12_12534_01	TC76742	1.46682	0.0273045	up
Cotton12_12662_01	TC77027	1.33978	0.0358779	up
Cotton12_12667_01	TC74829	1.40492	0.00938349	up
Cotton12_12755_01	TC70275	1.30454	0.0065741	down
Cotton12_12891_01	TC67136	1.53467	0.00835361	up
Cotton12_12902_01	TC79847	1.71605	0.000448475	up
Cotton12_13079_01	DT555960	1.40166	0.0191817	up
Cotton12_13144_02	DT543487	1.45926	0.0148364	up
Cotton12_13237_01	TC79990	1.34569	0.00967876	down
Cotton12_13290_01	CO120262	1.40659	0.0209802	down
Cotton12_13301_01	no hit	1.5678	0.0035695	down
Cotton12_13355_01	TC79926	1.80238	0.0109625	up
Cotton12_13377_01	no hit	1.30764	0.0348131	down
Cotton12_13430_01	TC59285	1.31994	0.00748832	down
Cotton12_13436_01	TC68245	1.50952	0.000293523	down
Cotton12_13462_01	no hit	1.34632	0.0448443	down
Cotton12_13623_01	TC69448	1.31788	0.039005	down
Cotton12_13635_01	TC77004	1.39666	0.00385734	down
Cotton12_13703_01	TC70808	1.49526	0.00625129	up
Cotton12_13776_01	TC66200	1.44524	0.0449998	up
Cotton12_13992_01	TC67889	1.70214	0.00922029	up
Cotton12_14082_01	TC63084	1.33301	0.047634	up
Cotton12_14115_01	TC74133	1.45112	0.0283289	up
Cotton12_14134_01	TC69471	1.30674	0.00252661	up
Cotton12_14145_01	TC63168	1.37521	0.000987567	up
Cotton12_14159_01	TC62449	1.4896	0.016594	down
Cotton12_14170_01	TC68996	1.36315	0.0049912	down
Cotton12_14376_01	no hit	1.47104	0.00241825	down
Cotton12_14526_01	TC78055	1.34107	0.00520642	down
Cotton12_14569_01	TC66702	1.37417	0.0078546	up
Cotton12_14597_01	TC77842	1.32303	0.0152893	up
Cotton12_14787_01	no hit	1.31998	0.00131572	up
Cotton12_14793_01	TC74074	1.30545	0.0100135	up
Cotton12_14952_01	TC71190	1.31087	0.0232163	down
Cotton12_15123_01	TC63345	1.43449	0.000761884	up
Cotton12_15172_01	TC62065	1.42823	0.00131113	up
Cotton12_15215_01	TC78001	1.37557	0.0198419	down
Cotton12_15252_01	TC74387	1.31761	8.1745e-05	up
Cotton12_15256_01	no hit	1.35094	0.0319636	down
Cotton12_15390_01	DT544725	1.31646	0.00144735	up
Cotton12_15450_01	TC60550	1.37703	0.0270364	up
Cotton12_15469_01	TC59480	1.4177	0.048115	down
Cotton12_15479_01	TC69152	1.4097	0.003542	down
Cotton12_15560_01	TC62777	1.73368	8.99578e-05	down
Cotton12_15666_01	TC74141	2.03109	0.00458107	up
Cotton12_15790_01	CO123150	1.43347	0.00280736	down
Cotton12_15791_01	TC72496	1.31908	0.00321348	up
Cotton12_15889_01	TC62776	1.30757	0.040421	down
Cotton12_15962_01	TC76324	1.3072	0.00155621	up
Cotton12_15987_01	TC70629	1.31167	0.00282118	down
Cotton12_15995_01	TC63081	1.60949	0.0154341	up
Cotton12_15999_01	TC73186	1.41146	0.0150153	up
Cotton12_16035_01	TC68074	1.4571	0.00374112	up
Cotton12_16085_01	TC70326	1.36219	0.000807534	up
Cotton12_16138_01	TC60467	1.41008	0.026112	up
Cotton12_16166_01	TC65219	1.47937	5.79668e-05	up
Cotton12_16227_01	no hit	1.46645	0.0213357	down
Cotton12_16250_01	TC70085	1.46409	0.000272427	up
Cotton12_16255_01	DT052587	1.35366	0.00834588	down
Cotton12_16336_01	TC69380	1.33889	0.0103709	up
Cotton12_16377_01	TC66772	1.41874	0.00284925	up
Cotton12_16391_01	TC70152	1.48198	0.000342354	down
Cotton12_16482_01	TC60562	1.30547	0.0148442	up
Cotton12_16524_01	no hit	1.31333	0.00677993	up
Cotton12_16669_01	TC65158	1.46989	0.0083416	down
Cotton12_16685_01	TC70458	1.53924	0.000308634	down
Cotton12_16703_01	TC77475	1.30967	0.0266715	down
Cotton12_16720_01	TC67563	1.42957	0.00289148	up
Cotton12_16892_01	no hit	1.31009	0.00122244	down
Cotton12_16898_01	no hit	1.48575	0.0179969	up
Cotton12_16941_01	TC73948	1.53003	0.0100974	up
Cotton12_16944_01	TC60675	1.33424	0.0359584	down
Cotton12_16967_01	TC77644	1.35134	0.0273329	down
Cotton12_16974_01	TC66043	1.32924	0.00187337	down
Cotton12_16982_01	TC75952	1.36845	0.0336991	up
Cotton12_17119_01	TC76863	1.6473	0.0071019	up
Cotton12_17183_01	TC68525	1.30504	0.000755454	up
Cotton12_17199_01	TC67259	1.31011	0.00253261	down
Cotton12_17229_01	BM357982	1.5752	0.000948627	up
Cotton12_17235_01	TC62942	1.72875	0.000368377	up
Cotton12_17236_01	TC70818	1.61822	0.000976846	down
Cotton12_17306_01	TC68354	1.44071	0.000883065	up
Cotton12_17357_01	TC59801	1.38555	0.00280319	up
Cotton12_17502_01	no hit	1.41847	0.000753591	up
Cotton12_17610_01	TC63771	1.302	0.00359894	down
Cotton12_17680_01	TC74657	1.32884	0.011367	down
Cotton12_17746_01	TC74249	1.33254	0.0206237	up
Cotton12_17809_01	BQ406159	1.30401	0.004638	down
Cotton12_18169_01	TC72599	1.8308	0.00119406	down
Cotton12_18182_01	no hit	1.30619	0.0205624	down
Cotton12_18183_01	TC75631	1.35956	0.0407034	down
Cotton12_18239_01	DT556714	1.32902	0.00316605	down
Cotton12_18300_01	DN827534	3.24013	0.00895922	up
Cotton12_18761_01	TC63755	1.31819	0.0302892	up
Cotton12_18769_01	TC74336	1.3386	0.00045698	up
Cotton12_18832_01	TC69548	1.39239	0.00860573	down
Cotton12_18871_01	DR454635	1.57351	0.0269196	up
Cotton12_18911_01	TC77589	1.38805	0.0271029	down
Cotton12_18984_01	TC72581	1.40025	0.0358273	down
Cotton12_19075_01	BG446585	1.30406	0.0285249	up
Cotton12_19133_01	TC61106	1.32032	0.0199781	up
Cotton12_19141_01	TC75732	1.41514	5.90022e-05	down
Cotton12_19179_02	TC68690	1.34576	0.00422299	down
Cotton12_19210_01	TC69040	1.43157	0.00267698	down
Cotton12_19279_01	TC68432	1.39661	0.00355806	down
Cotton12_19298_01	no hit	1.42107	0.0143045	down
Cotton12_19320_01	no hit	1.41133	0.0364263	up
Cotton12_19410_01	TC68915	1.30677	0.0236616	up
Cotton12_19424_01	no hit	1.30389	0.0143976	down
Cotton12_19468_01	TC67151	1.32383	0.0396921	up
Cotton12_19472_01	TC75084	1.39596	0.0285257	up
Cotton12_19517_01	TC59991	1.31097	0.00185744	up
Cotton12_19595_01	TC75492	1.53591	0.000884407	up
Cotton12_19652_01	TC70054	1.30564	0.00635336	up
Cotton12_19657_01	TC73896	1.41286	0.00442817	down
Cotton12_19978_01	CO076489	1.38914	0.0118056	down
Cotton12_20137_01	TC65614	1.31251	0.0133574	down
Cotton12_20147_01	CO120832	1.39336	0.0284422	down
Cotton12_20159_01	AW728018	1.30949	0.040168	down
Cotton12_20488_01	CO112612	1.41973	0.0157062	down
Cotton12_20522_01	TC77822	1.30018	0.024866	down
Cotton12_20561_01	TC76694	1.37722	0.0098052	down
Cotton12_20689_01	TC70135	1.44181	0.00597027	down
Cotton12_20768_02	no hit	1.74923	0.00875621	up
Cotton12_20961_02	TC79597	1.3448	0.000204567	up
Cotton12_21052_01	no hit	1.72373	7.08025e-05	up
Cotton12_21086_02	no hit	1.51879	3.70926e-05	up
Cotton12_21139_02	TC65366	1.3007	0.00329237	down
Cotton12_21142_01	TC77524	1.57225	0.0143921	down
Cotton12_21157_02	TC63126	1.3523	0.0459009	up
Cotton12_21272_02	no hit	1.34871	0.000114843	up
Cotton12_21287_01	TC79789	1.34893	0.00915481	down
Cotton12_21320_01	CO097886	1.68722	0.0044226	down
Cotton12_21481_02	no hit	1.31302	0.00120976	up
Cotton12_21627_01	TC63880	1.36338	0.0228452	down
Cotton12_21882_01	TC64336	1.36456	0.0308866	down
Cotton12_21917_01	no hit	1.41296	0.0199276	down
Cotton12_22260_01	CD486273	1.32165	0.0341214	down
Cotton12_22418_01	TC65932	1.31936	0.00053179	down
Cotton12_22746_01	no hit	1.43407	0.00625121	up
Cotton12_22771_01	no hit	1.38306	0.0353798	down
Cotton12_22997_01	TC65182	1.56709	0.000258919	up
Cotton12_23593_01	TC70118	1.31283	1.41831e-06	down
Cotton12_23635_01	no hit	1.30021	0.00552453	up
Cotton12_23657_01	DT053609	1.39655	1.69859e-05	up
Cotton12_24097_01	no hit	1.47829	0.000483724	down
Cotton12_24129_01	TC63296	1.32307	0.000647191	up
Cotton12_24652_01	no hit	1.32604	0.00635419	up
Cotton12_24707_01	CO102117	1.43248	0.0127568	up
Cotton12_24814_01	TC70611	1.46784	0.00357154	up
Cotton12_24854_01	DT468418	1.51273	0.000111016	down
Cotton12_24909_01	no hit	1.87506	0.00228933	up
Cotton12_25142_01	BE052543	1.38803	0.0253036	down
Cotton12_25218_01	CD485974	1.47169	0.0194998	down
Cotton12_25388_01	no hit	1.41697	0.00781609	down
Cotton12_25502_01	TC61331	1.51006	0.0150545	down
Cotton12_25585_01	DT052761	1.31795	0.0105223	up
Cotton12_25661_01	TC63554	1.38549	0.0208925	up
Cotton12_25768_01	BE052602	1.3315	0.00682095	down
Cotton12_25915_01	no hit	1.30135	0.0030242	down
Cotton12_26212_01	TC75295	1.71522	0.0355051	up
Cotton12_26316_01	no hit	1.4204	0.0336475	down
Cotton12_26481_01	CO097446	1.48238	0.000549813	down
Cotton12_26700_01	no hit	1.44896	0.00118211	up
Cotton12_26940_01	BQ411379	1.50617	0.0137363	down
Cotton12_26987_01	TC73029	1.34064	0.000407876	up
Cotton12_27023_01	TC59087	1.67439	0.00315525	up
Cotton12_27097_01	DT461631	1.41209	0.0201193	down
Cotton12_27130_01	no hit	1.3005	0.0346375	down
Cotton12_27376_01	TC73653	1.47896	0.000701347	down
Cotton12_27482_01	no hit	1.45655	0.0192128	down
Cotton12_27593_01	BG441888	1.3641	0.0392382	down
Cotton12_27749_01	no hit	1.38261	0.0153431	down
Cotton12_27798_01	CO075063	1.3624	0.0026217	down
Cotton12_27817_01	BG445327	1.30388	0.00295194	up
Cotton12_27913_01	TC76815	1.58693	0.012574	down
Cotton12_27963_01	no hit	1.31282	0.0010839	down
Cotton12_28071_01	BF276348	1.8053	0.00540983	up
Cotton12_28074_01	no hit	1.35155	0.0253374	up
Cotton12_28319_01	no hit	1.36402	0.0120372	down
Cotton12_28464_01	no hit	1.47782	0.0131236	down
Cotton12_28529_01	TC65292	1.35024	0.00510978	down
Cotton12_28645_01	TC78897	1.38663	0.0229511	down
Cotton12_28952_01	no hit	1.3084	0.0147943	down
Cotton12_29188_01	TC64290	1.3177	0.0168725	up
Cotton12_29442_01	TC68538	1.30245	0.0259868	up
Cotton12_29741_01	BE051968	1.3355	0.0146586	down
Cotton12_29941_01	CO097598	1.46282	3.34898e-05	up
Cotton12_29964_01	no hit	1.35577	0.0223464	up
Cotton12_30178_01	TC71692	1.67553	0.000145094	down
Cotton12_30436_01	no hit	1.31673	0.0169612	down
Cotton12_30657_01	DN817122	1.35046	0.0116937	down
Cotton12_30836_01	no hit	1.31873	0.0130468	up
Cotton12_31147_01	TC69978	1.31676	0.00402898	down
Cotton12_31194_01	TC78350	1.48572	0.0307422	down
Cotton12_31216_01	AI054548	1.31723	0.00342284	down
Cotton12_31791_01	no hit	1.60234	0.00722488	up
Cotton12_31867_01	DT462302	1.38372	0.0281556	down
Cotton12_32111_01	no hit	1.60181	0.00519978	up
Cotton12_32733_01	DT527037	1.3052	0.0222884	down
Cotton12_32835_01	no hit	1.50083	0.0129566	down
Cotton12_32991_01	TC79327	1.39028	0.032525	up
Cotton12_33061_01	TC69361	1.51028	0.000423728	down
Cotton12_33183_01	TC65234	1.32858	0.00566873	down
Cotton12_33303_01	no hit	1.3304	0.0230336	down
Cotton12_33414_01	no hit	1.34025	0.00102941	up
Cotton12_33420_01	AI731947	1.30246	0.00411551	down
Cotton12_33872_01	CO086888	1.33882	0.0277487	down
Cotton12_34182_01	TC65875	1.34972	0.0308707	up
Cotton12_34522_01	BE055055	1.5043	0.0325568	up
Cotton12_35217_01	TC64732	1.37335	0.00149317	up
Cotton12_35264_01	no hit	1.44665	0.0426949	down
Cotton12_35343_01	DT467686	1.42333	0.0224621	down
Cotton12_35634_01	TC70994	1.51339	0.00830887	down
Cotton12_35688_01	TC62607	1.9292	1.02514e-05	up
Cotton12_35800_01	no hit	1.39899	0.000832346	up
Cotton12_35906_01	TC75991	1.30179	0.00445027	up
Cotton12_35951_01	BF272042	1.53596	0.00295217	up
Cotton12_35967_01	TC71564	1.32088	0.0334748	down
Cotton12_36112_01	AI055267	1.35642	0.0100609	down
Cotton12_36170_01	no hit	1.30773	0.00084619	down
Cotton12_36284_01	TC63253	1.356	0.0253855	down
Cotton12_36471_01	TC77741	1.36008	0.00919679	up
Cotton12_36939_01	BF277101	1.34062	1.20085e-05	up
Cotton12_37037_01	no hit	1.35447	0.0225441	up
Cotton12_37128_01	CO093180	1.34279	0.024146	down
Cotton12_37390_01	CO108373	1.35812	0.0356952	down
Cotton12_37568_01	TC60731	1.41255	0.0349126	down
Cotton12_37620_01	no hit	1.44346	0.0133502	down
Cotton12_37656_01	BG445385	1.4202	0.01513	down
Cotton12_38164_01	CO127515	1.34049	0.00457587	down
Cotton12_38238_01	no hit	1.51354	0.000733785	down
Cotton12_38467_01	BE055848	1.31569	0.017567	down
Cotton12_38726_01	TC62173	1.53025	0.0384706	down
Cotton12_38744_01	TC70124	1.47151	0.0184592	down
Cotton12_39342_01	TC66007	1.54548	0.0182161	up
Cotton12_39482_01	no hit	1.33533	0.0289281	down
Cotton12_39563_01	BM359597	1.32048	0.0273996	down
Cotton12_39988_01	TC64211	1.30784	0.0242765	down
Cotton12_40362_01	no hit	1.39859	0.0464053	down
Cotton12_40651_01	BF275752	1.52937	0.00020088	up
Cotton12_40799_01	TC79373	1.45469	0.00624868	down
Cotton12_40802_01	no hit	1.31237	0.0480743	down
Cotton12_41017_01	AI731438	1.44826	0.00642017	down
Cotton12_41133_01	TC78805	1.4711	0.0146607	up
Cotton12_41224_01	no hit	1.33957	0.00759226	down
Cotton12_41255_01	DN799916	1.68327	5.5538e-05	up
Cotton12_41388_01	no hit	1.39696	0.00970948	up
Cotton12_41596_01	no hit	1.31092	0.0133712	down
Cotton12_AF336284	AF336284	1.50905	0.00413701	up
Cotton12_AF413210	AF413210	1.3036	0.0173849	down
Cotton12_AF522274	AF522274	1.58048	0.0289747	up
Cotton12_AI732033	AI732033	1.43411	0.0396417	up
Cotton12_AJ458442	AJ458442	1.43735	7.99068e-05	up
Cotton12_AJ606073	AJ606073	1.60636	0.0387589	up
Cotton12_AY197496	AY197496	1.36842	0.0393301	up
Cotton12_AY255521	AY255521	1.30483	0.0209099	down
Cotton12_AY779338	AY779338	1.87067	0.00337769	up
Cotton12_CD485605	CD485605	1.35031	0.0122239	up
Cotton12_CD485826	CD485826	1.61372	0.00891389	down
Cotton12_CGI8_CO101151	CO101151	1.34915	0.00409748	up
Cotton12_CGI8_DN827897	DN827897	1.38054	0.03544	up
Cotton12_CGI8_DR463842	DR463842	1.3129	0.032755	up
Cotton12_CGI8_TC58926	TC58926	2.00072	0.00277462	up
Cotton12_CGI8_TC58985	TC58985	1.57526	0.0157571	up
Cotton12_CGI8_TC58998	TC58998	2.09473	0.0326629	up
Cotton12_CGI8_TC59111	TC59111	1.30779	0.00209386	up
Cotton12_CGI8_TC59353	TC59353	1.52706	0.00992917	down
Cotton12_CGI8_TC59408	TC59408	1.32677	0.0040663	up
Cotton12_CGI8_TC59559	TC59559	1.99566	0.00190368	up
Cotton12_CGI8_TC59692	TC59692	1.43517	0.00431402	up
Cotton12_CGI8_TC59788	TC59788	1.67514	0.00319738	up
Cotton12_CGI8_TC60122	TC60122	1.53528	0.00320835	down
Cotton12_CGI8_TC60437	TC60437	1.34801	0.034155	up
Cotton12_CGI8_TC60690	TC60690	1.38171	0.0018179	up
Cotton12_CGI8_TC61223	TC61223	1.58107	0.0441271	down
Cotton12_CGI8_TC62952	NP385858	2.01536	0.000183855	up
Cotton12_CGI8_TC63421	TC63421	1.36865	0.00472717	up
Cotton12_CGI8_TC66367.3	TC66367	1.38655	2.03076e-06	up
Cotton12_CGI8_TC66494	TC66494	1.32465	0.0207635	up
Cotton12_CGI8_TC66552.1	TC66552	1.52101	0.000568411	up
Cotton12_CGI8_TC66775	TC66775	1.36569	0.0335608	down
Cotton12_CGI8_TC66798.1	TC66798	1.38129	0.0340917	up
Cotton12_CGI8_TC66819.2	TC66819	1.87866	0.0185244	down
Cotton12_CGI8_TC67187	TC67187	1.39785	0.0439469	up
Cotton12_CGI8_TC67377	TC67377	1.74969	0.00428269	up
Cotton12_CGI8_TC67406	TC67406	1.34492	0.0363311	down
Cotton12_CGI8_TC68165	TC68165	1.40677	0.0121529	up
Cotton12_CGI8_TC68278	TC68278	1.43408	0.00585386	up
Cotton12_CGI8_TC69035	TC69035	1.32451	0.00107347	down
Cotton12_CGI8_TC69160	TC69160	1.67401	0.00444058	up
Cotton12_CGI8_TC69404	TC69404	1.36488	0.00102365	up
Cotton12_CGI8_TC69910	TC69910	1.4632	0.013978	up
Cotton12_CGI8_TC69958	TC69958	1.3966	0.0173037	up
Cotton12_CGI8_TC70396	TC70396	1.30518	0.0192613	down
Cotton12_CGI8_TC71338	TC71338	1.41439	0.0458384	up
Cotton12_CGI8_TC73538	TC73538	2.45301	0.00760644	up
Cotton12_CGI8_TC73593	NP386102	1.49034	0.00633577	up
Cotton12_CGI8_TC73679.2	TC73679	1.42406	2.23522e-06	up
Cotton12_CGI8_TC73768	TC73768	1.35083	0.0189925	up
Cotton12_CGI8_TC74053	TC74053	1.42207	0.0124079	up
Cotton12_CGI8_TC74133	TC74133	1.33926	0.0451131	up
Cotton12_CGI8_TC74573	TC74573	1.32931	0.0180534	up
Cotton12_CGI8_TC74955	TC74955	1.46377	0.0281825	down
Cotton12_CGI8_TC75019	TC75019	1.52152	0.00164029	up
Cotton12_CGI8_TC77052	TC77052	1.35725	0.0313122	up
Cotton12_CGI8_TC79618	TC79618	1.4886	0.00013603	up
Cotton12_U09717	U09717	2.57967	0.000105333	down
Cotton12At1g76670.1	At1g76670	1.3203	0.0376995	down
mito_rpl2	TC60458	2.18504	0.00290621	up
nad4	TC70515	1.70811	0.000147174	up
ndhI	TC70739	1.73501	0.0342769	up
ndhJ	DN827351	1.53652	0.00106353	up
orf199	TC68161	1.35635	0.00752798	up
orfB	TC60458	2.00262	0.00016323	up
petB	NP1426437	1.73937	0.00629466	up
petD	TC76473	1.67727	0.00429992	up
psbI	NP1426392	1.45164	0.0010928	up
rpl14	TC66582	1.36993	6.28672e-05	up
rpl20	TC66163	1.34725	0.00541988	up
rpl23-01	TC64828	1.31733	0.000137055	up
rps12	TC59572	1.53095	0.000870047	up
rps7	TC59572	1.80214	0.000716782	up
rps7-03	TC68233	1.388	0.00151444	down
rps7-04	TC58952	1.33021	0.0142562	down
rrn23S	TC68233	1.37362	0.00285998	down
TAMU_TC4303	TC59809	1.38022	0.00474083	up
TAMU_TC4776	TC71423	1.30119	0.00744645	up
TC5382	no hit	1.32668	0.0166171	up
TC5512	TC66635	1.60672	0.00443767	up
TC5580	TC59350	1.48634	0.000558764	up
TC5604	TC59222	1.37499	0.00898621	up
TC5749	TC60694	1.3321	0.0130354	up
TC5764	TC73914	1.88944	0.00236295	up
TC6085	TC73531	1.51239	0.0022076	up
TC6101	BQ411922	1.72178	0.0120789	up
TC6130	TC66464	1.34975	0.000145591	up
TC6231	TC75222	1.53524	0.0181241	up
TC6277	BM359219	1.31871	0.00529329	up
TC6369	TC69607	1.31282	0.0223293	up
TC6407	TC67764	1.30416	0.000854716	up
TC6737	TC78984	2.10238	0.00235728	up
TC6882	TC76713	1.82337	9.21587e-05	up
TC6964	TC68429	1.4884	0.00591458	up
TC7239	TC68759	2.15811	0.00447886	up
TC7511	TC63531	1.46855	0.014766	up
tRNA-Ser-02	no hit	1.69336	0.000172069	up
trnF	no hit	1.54184	0.0497637	up
trnfM	BG444092	1.36801	0.00298575	up
trnG	no hit	1.49885	0.00673773	up
trnG-01	no hit	1.54129	1.46114e-05	up
trnM	no hit	1.55361	0.00320043	up
trnP	BG444092	1.46375	0.00165577	up
trnS	no hit	1.79427	0.00427326	up
trnT	no hit	1.36891	0.00994478	up
trnV-01	no hit	1.35038	1.18352e-05	up
ycf9	TC64621	1.41987	0.000693381	up

## Sheet: #4
Supplementary Table 1. List of differentially expressed genes
7 DPA (Epidermis ) vs. 7 DPA (Inner Ovules)				Up/Down in epidermis
Oligo ID	Gene ID	Fold Change	P value	Regulation
AI055496	AI055496	2.25737	0.000244471	down
AI726250	AI726250	1.86037	1.00665e-05	up
AI726564	AI726564	1.73188	5.27349e-05	down
AI726575	AI726575	1.91588	0.000403364	up
AI727357	AI727357	1.59262	0.00012317	up
AI727844	AI727844	1.40198	0.000479234	up
AI728856	AI728856	1.78032	8.78355e-07	up
AI729170	AI729170	1.66556	0.000238791	up
AI729534	AI729534	2.33799	0.000100895	up
AI730166	AI730166	1.44253	0.000622632	up
AI730776	AI730776	1.92305	8.39953e-05	up
AI731504	AI731504	1.46384	0.000699912	up
AI731802	AI731802	1.61006	0.000114195	down
AI732001	AI732001	1.596	1.29929e-05	up
AI732022	AI732022	1.72434	0.000144112	down
AW187888	AW187888	1.96603	0.000174503	up
AW561924	AW561924	1.41846	0.000691845	up
AW587493	AW587493	1.43702	9.121e-07	down
AW587498	AW587498	1.94668	7.3736e-05	up
BE052707	BE052707	1.50963	0.000750782	up
BE053804	BE053804	1.39519	0.000150752	down
BF268236	BF268236	1.38091	0.000823947	down
BF268488	BF268488	1.94696	3.78009e-05	down
BF268850	BF268850	1.57429	0.00077604	down
BF269261	BF269261	1.33216	0.000989165	down
BF269543	BF269543	2.71605	0.000216858	down
BF273082	BF273082	1.3977	0.000488765	down
BF273483	BF273483	1.42781	0.000888267	up
BF275139	BF275139	3.46184	6.89358e-05	down
BF279345	BF279345	1.53285	0.000175311	down
BG440371	BG440371	1.55741	0.000462129	up
BG440641	BG440641	2.53488	4.65926e-06	down
BG442892	BG442892	1.67434	0.000351689	up
BG443798	BG443798	1.68235	5.48509e-05	down
BG446117	BG446117	2.48306	3.83911e-05	down
BG446197	BG446197	1.83246	0.000199271	down
BG447389	BG447389	1.68323	2.96283e-05	down
BM359622	BM359622	2.87143	7.47713e-05	down
BM360310	BM360310	2.21338	3.56305e-05	down
CGI8_AI727194	AI727194	1.49027	0.000819522	up
CGI8_AI728154	AI728154	1.87392	8.33058e-06	up
CGI8_AI731676	AI731676	3.06282	0.000209776	up
CGI8_BF269396	BF269396	4.55275	0.000223021	down
CGI8_BF279633	BF279633	1.44597	0.000826411	up
CGI8_BG440195	BG440195	1.93971	0.000417055	up
CGI8_BG442977	BG442977	2.03461	0.000124578	up
CGI8_BQ412859	BQ412859	1.60202	0.000748328	down
CGI8_CD486023	CD486023	1.38852	0.000624322	up
CGI8_CO077188	CO077188	1.33946	0.000157423	down
CGI8_CO081339	CO081339	1.4125	0.000313021	up
CGI8_CO098023	CO098023	2.13027	2.32097e-05	up
CGI8_CO103995	CO103995	1.72342	0.000279612	down
CGI8_CO109677	CO109677	1.37261	0.000441146	down
CGI8_CO114151	CO114151	1.68466	0.000889596	up
CGI8_CO114943	CO114943	3.93562	8.60311e-05	down
CGI8_DR452521	DR452521	1.48765	0.000222453	down
CGI8_DR453281	DR453281	1.42651	0.00090363	down
CGI8_DR453897	DR453897	1.63498	1.95629e-05	up
CGI8_DR454620	DR454620	2.6024	0.000153025	down
CGI8_DR455686	DR455686	4.33776	8.00558e-06	down
CGI8_DR455949	DR455949	1.70263	0.000749938	up
CGI8_DR461866	DR461866	1.8725	9.30657e-05	down
CGI8_DR463296	DR463296	2.50241	0.000903291	down
CGI8_DR463593	DR463593	1.70138	0.000502046	up
CGI8_DT046714	DT046714	1.35691	0.000621395	up
CGI8_DT049761	DT049761	2.0562	0.000466324	down
CGI8_DT052624	DT052624	1.38785	0.000338143	up
CGI8_DT459198	DT459198	1.64154	0.000532097	down
CGI8_DT459595	DT459595	1.41203	6.0313e-05	down
CGI8_DT459962	DT459962	1.42416	0.000777844	down
CGI8_DT461550	DT461550	2.13564	0.000510108	up
CGI8_DT468307	DT468307	1.45654	0.000516682	down
CGI8_DT526816	DT526816	1.43576	1.2615e-06	down
CGI8_DT527474	DT527474	1.37185	0.00014464	down
CGI8_DT555453	DT555453	1.66063	0.000810369	up
CGI8_DT560593	DT560593	1.84367	0.000255782	up
CGI8_DT567345	DT567345	1.64032	0.000596246	up
CGI8_DT569133	DT569133	1.99375	0.000140151	down
CGI8_DT571813	DT571813	1.92935	0.000145884	up
CGI8_DT573418	DT573418	1.57479	0.000344356	down
CGI8_DT573784	DT573784	2.28578	0.000850143	down
CGI8_DT575065	DT575065	1.95441	0.000964972	down
CGI8_DV437979	DV437979	1.35731	0.000149945	down
CGI8_TC58991	TC58991	2.18732	0.00046983	down
CGI8_TC59091	TC59091	1.99655	0.000903122	up
CGI8_TC59097	TC59097	1.65619	0.000461448	down
CGI8_TC59254	TC59254	3.21855	0.000296255	down
CGI8_TC59539	TC59539	2.96817	6.7529e-05	down
CGI8_TC59658.2	TC59658	1.58764	8.0675e-05	up
CGI8_TC59889	TC59889	3.82917	6.74635e-06	down
CGI8_TC59995	TC59995	2.10428	4.43928e-07	down
CGI8_TC60002	TC60002	1.78887	2.9637e-06	up
CGI8_TC60033	TC60033	3.53473	0.000208062	down
CGI8_TC60035	TC60035	1.38974	0.000569056	up
CGI8_TC60075	TC60075	1.54593	0.000146528	down
CGI8_TC60076	TC60076	1.78051	0.0009247	up
CGI8_TC60082	TC60082	2.26042	2.25421e-05	up
CGI8_TC60096	TC60096	1.95098	0.000235804	up
CGI8_TC60107	TC60107	1.4695	0.000222933	up
CGI8_TC60113	TC60113	2.79645	6.045e-05	down
CGI8_TC60125	TC60125	1.74788	0.000136278	up
CGI8_TC60622	TC60622	1.46613	0.000447646	up
CGI8_TC60647	TC60647	2.0552	0.000191472	down
CGI8_TC60871	TC60871	1.46882	0.000426815	down
CGI8_TC60955	TC60955	1.31533	1.49674e-05	up
CGI8_TC60961	TC60961	1.71524	0.000104704	down
CGI8_TC61172	TC61172	2.08849	0.000162304	down
CGI8_TC61187	TC61187	2.67526	0.000224615	down
CGI8_TC61195	TC61195	1.47731	0.000202177	up
CGI8_TC61638	TC61638	2.06982	0.000104164	down
CGI8_TC61755	TC61755	1.68701	0.000258211	up
CGI8_TC62073	TC62073	1.37379	0.000301855	up
CGI8_TC62243	TC62243	1.42431	0.00068058	up
CGI8_TC62522	TC62522	1.81439	3.25031e-05	down
CGI8_TC62523	TC62523	1.54787	0.000156467	down
CGI8_TC62588	TC62588	1.91092	0.00014824	up
CGI8_TC62638	TC62638	2.01654	3.75419e-05	up
CGI8_TC62749	TC62749	1.30384	0.000831236	up
CGI8_TC62796	TC62796	1.50849	0.000458852	up
CGI8_TC63836	TC63836	1.66451	0.000762941	up
CGI8_TC63896	TC63896	1.3764	0.000256702	up
CGI8_TC64019	TC64019	2.27653	0.000599294	down
CGI8_TC64177	TC64177	1.41123	0.000482305	up
CGI8_TC64553	TC64553	1.55097	0.000212977	up
CGI8_TC64607	TC64607	1.46836	0.000734989	down
CGI8_TC65183	TC65183	1.87675	0.000684581	up
CGI8_TC65237	TC65237	1.33584	0.000536378	up
CGI8_TC65241	TC65241	2.30431	0.000337403	down
CGI8_TC65683	TC65683	1.72911	3.45444e-05	up
CGI8_TC65806	TC65806	1.87801	0.000218256	down
CGI8_TC66127	TC66127	1.52064	0.0004452	up
CGI8_TC66150	TC66150	1.47414	0.000196587	up
CGI8_TC66325	TC66325	2.20066	6.94661e-05	down
CGI8_TC66399	TC66399	1.75894	1.83416e-05	up
CGI8_TC66545	TC66545	2.575	0.000675563	down
CGI8_TC66836	TC66836	1.74148	8.22094e-05	up
CGI8_TC66923	TC66923	1.42313	6.92851e-05	up
CGI8_TC67053	TC67053	2.31561	3.15397e-05	up
CGI8_TC67087	TC67087	1.92335	2.05373e-05	up
CGI8_TC67117	TC67117	6.91917	3.84717e-05	down
CGI8_TC67198	TC67198	1.47371	6.55229e-05	up
CGI8_TC67316	TC67316	1.89796	0.000114436	up
CGI8_TC67593	TC67593	1.62948	7.47224e-05	down
CGI8_TC67937	TC67937	1.59121	0.000240107	up
CGI8_TC67965	TC67965	2.06549	0.000363236	down
CGI8_TC67970	TC67970	1.52812	0.000694031	up
CGI8_TC68055	TC68055	2.00412	0.000436174	down
CGI8_TC68140	TC68140	1.62204	0.000511627	up
CGI8_TC68220	TC68220	1.77204	8.22697e-05	up
CGI8_TC68262	TC68262	1.52329	0.000186024	up
CGI8_TC68313	TC68313	2.04025	0.000541295	down
CGI8_TC68436	TC68436	2.99907	2.7027e-05	down
CGI8_TC68500	TC68500	1.43358	0.00068361	down
CGI8_TC68671	TC68671	1.67719	0.000721398	down
CGI8_TC68726	TC68726	2.51785	0.000292186	down
CGI8_TC68840	TC68840	1.30592	0.000602692	down
CGI8_TC68865	TC68865	1.4565	8.47315e-05	up
CGI8_TC68965	TC68965	1.95886	3.43549e-05	up
CGI8_TC69090	TC69090	1.53871	8.41516e-06	down
CGI8_TC69095	TC69095	3.70761	0.000163321	down
CGI8_TC69473	TC69473	1.4855	0.000346257	down
CGI8_TC69680	TC69680	1.53307	0.000466385	up
CGI8_TC69847	TC69847	1.32943	2.72692e-05	up
CGI8_TC69989	TC69989	1.48874	0.000966766	up
CGI8_TC70048	TC70048	1.87826	0.000111077	up
CGI8_TC70127	TC70127	1.63813	0.000714023	down
CGI8_TC70133	TC70133	1.54469	0.000330868	up
CGI8_TC70395	TC70395	1.45581	0.000173315	up
CGI8_TC70547	TC70547	2.00331	0.000169581	up
CGI8_TC70601	TC70601	1.30866	0.000892684	up
CGI8_TC70664	TC70664	2.83806	5.4244e-05	down
CGI8_TC70736	TC70736	1.44108	0.000900073	up
CGI8_TC70860	TC70860	1.65695	0.000312885	up
CGI8_TC70935	TC70935	1.87202	7.96296e-05	down
CGI8_TC70985	TC70985	1.65373	6.0414e-05	up
CGI8_TC71021	TC71021	1.50217	0.00048912	down
CGI8_TC71120	TC71120	2.57466	1.5945e-05	down
CGI8_TC71158	TC71158	1.33841	0.000966271	up
CGI8_TC71167	TC71167	4.44545	0.000418583	down
CGI8_TC71313	TC71313	1.59398	0.000944732	down
CGI8_TC71362	TC71362	1.4925	0.000330112	down
CGI8_TC71444	TC71444	1.44428	0.000529456	down
CGI8_TC71685	TC71685	1.34361	0.000801651	down
CGI8_TC71764	TC71764	1.60369	0.00062357	up
CGI8_TC71943	TC71943	1.32789	0.000448609	up
CGI8_TC72086	TC72086	1.91832	8.52612e-05	up
CGI8_TC72165	TC72165	2.8845	1.29214e-05	down
CGI8_TC72348	TC72348	1.69804	0.000229831	up
CGI8_TC72358	TC72358	1.82672	2.41706e-05	up
CGI8_TC72454	TC72454	1.55434	0.000189156	up
CGI8_TC72624	TC72624	1.59809	0.000502571	up
CGI8_TC72819	TC72819	2.08749	0.000513033	up
CGI8_TC72837	TC72837	1.41536	0.000899239	down
CGI8_TC72946	TC72946	1.38518	0.000754009	down
CGI8_TC73141	TC73141	2.3173	2.20243e-05	down
CGI8_TC73149	TC73149	3.16467	1.52153e-07	down
CGI8_TC73151	TC73151	1.75009	6.48463e-05	down
CGI8_TC73224	TC73224	1.36077	0.000521497	down
CGI8_TC73227	TC73227	1.92165	0.000110913	down
CGI8_TC73313	TC73313	1.43063	0.000280863	up
CGI8_TC73443	TC73443	1.78945	7.50937e-06	down
CGI8_TC73452	TC73452	1.78323	0.000306409	down
CGI8_TC73471	TC73471	2.42771	3.21241e-06	down
CGI8_TC73512	TC73512	1.57308	0.00035957	down
CGI8_TC73581	TC73581	1.5334	0.00054102	up
CGI8_TC73782	TC73782	2.66688	0.000170842	down
CGI8_TC73813	TC73813	2.27124	1.63723e-05	down
CGI8_TC73826	TC73826	2.80419	6.29194e-08	down
CGI8_TC73881	TC73881	1.30263	0.000359037	up
CGI8_TC74214	TC74214	2.6022	0.000104758	down
CGI8_TC74318	TC74318	1.74772	0.000249139	up
CGI8_TC74321	TC74321	1.44756	0.000294582	up
CGI8_TC74334	TC74334	1.43121	0.000551067	down
CGI8_TC74365	TC74365	1.36352	5.88896e-07	up
CGI8_TC74439	TC74439	1.47098	5.67957e-05	up
CGI8_TC74462	TC74462	1.65953	0.000513215	down
CGI8_TC74495	TC74495	1.50892	2.81775e-05	up
CGI8_TC74527	TC74527	1.40681	0.00010545	up
CGI8_TC74554	TC74554	1.33825	0.000633982	up
CGI8_TC74601	TC74601	1.44217	0.000853725	down
CGI8_TC74837	TC74837	1.5686	0.000399736	up
CGI8_TC74840	TC74840	1.81236	0.000156566	up
CGI8_TC75102	TC75102	1.31325	0.000632849	up
CGI8_TC75235	TC75235	1.58449	0.000100484	up
CGI8_TC75246	TC75246	2.3	0.000849058	up
CGI8_TC75263	TC75263	1.65022	0.000111763	up
CGI8_TC75267	TC75267	2.83018	0.000877771	down
CGI8_TC75268	TC75268	1.35678	0.000272193	up
CGI8_TC75279	TC75279	1.84924	0.000322424	down
CGI8_TC75296	TC75296	1.30955	0.000465064	up
CGI8_TC75340	TC75340	1.70845	4.38649e-05	up
CGI8_TC75466	TC75466	3.76067	6.44417e-05	down
CGI8_TC75533	TC75533	1.69444	9.15101e-05	up
CGI8_TC75552	TC75552	2.27534	0.000206446	down
CGI8_TC75650	TC75650	5.48155	6.93439e-06	down
CGI8_TC75747	TC75747	1.42754	0.000134869	up
CGI8_TC75785	TC75785	2.05389	0.000774577	down
CGI8_TC75868	TC75868	1.84356	0.000496552	up
CGI8_TC75870	TC75870	1.38676	0.000133788	up
CGI8_TC75953	TC75953	2.05284	0.000636398	up
CGI8_TC76058	TC76058	2.24061	0.000509222	down
CGI8_TC76109	TC76109	1.47943	0.000237258	up
CGI8_TC76222	TC76222	1.57833	0.000165299	up
CGI8_TC76310	TC76310	2.441	0.000258432	up
CGI8_TC76352	TC76352	1.48563	0.000399987	up
CGI8_TC76383	TC76383	1.39182	0.000119423	down
CGI8_TC76410	TC76410	1.35648	0.000491974	up
CGI8_TC76493	TC76493	1.75095	0.000156229	up
CGI8_TC76587	TC76587	1.55906	0.000452037	up
CGI8_TC76726	TC76726	1.54234	0.000187054	up
CGI8_TC76816	TC76816	1.92172	0.000511025	down
CGI8_TC76939	TC76939	1.8975	5.19541e-05	up
CGI8_TC77032	TC77032	1.93183	4.90623e-05	up
CGI8_TC77090	TC77090	1.54541	0.000246971	down
CGI8_TC77356	TC77356	1.66854	0.000970872	up
CGI8_TC77607	TC77607	1.72519	1.91723e-05	down
CGI8_TC77794	TC77794	1.51012	0.000719763	down
CGI8_TC77826	TC77826	1.8312	4.27942e-05	up
CGI8_TC77873	TC77873	1.33774	0.000404265	up
CGI8_TC77881	TC77881	3.10838	0.000185784	down
CGI8_TC77946	TC77946	3.30209	4.80918e-07	down
CGI8_TC78097	TC78097	1.91839	9.41718e-05	down
CGI8_TC78168	TC78168	1.58301	0.000132945	down
CGI8_TC78176	TC78176	1.37597	0.000294701	up
CGI8_TC78364	TC78364	1.52938	0.000800177	down
CGI8_TC78392	TC78392	1.34707	0.000844348	up
CGI8_TC78426	TC78426	1.30883	0.0009365	down
CGI8_TC78457	TC78457	1.47169	2.72779e-05	down
CGI8_TC78495	TC78495	1.32267	2.48904e-05	down
CGI8_TC78593	TC78593	1.80873	0.000205549	up
CGI8_TC78614	TC78614	1.44442	0.000462003	down
CGI8_TC78701	TC78701	1.82378	0.00040732	up
CGI8_TC78832	TC78832	1.42632	0.000935691	up
CGI8_TC78954	TC78954	1.69924	0.00070444	down
CGI8_TC78999	TC78999	1.78447	0.000275939	down
CGI8_TC79008	TC79008	2.26198	0.000550776	down
CGI8_TC79091	TC79091	1.49861	0.000428522	up
CGI8_TC79256	TC79256	1.34046	0.000844773	down
CGI8_TC79384	TC79384	1.48731	2.56304e-05	down
CGI8_TC79423	TC79423	1.61418	0.000280882	down
CGI8_TC79461	TC79461	1.44194	0.000309088	up
CGI8_TC79619	TC79619	1.42847	0.000897693	down
CGI8_TC79638	TC79638	1.61915	0.000127877	down
CGI8_TC79806	TC79806	1.56114	0.000633129	up
CGI8_TC79833	TC79833	1.53517	0.000291865	up
CGI8_TC80082	TC80082	1.464	0.000255541	up
CGI8_TC80111	TC80111	5.30601	0.000323993	down
CGI8_TC80195	TC80195	2.05036	0.00030777	down
CGI8_TC80196	TC80196	1.54149	0.00032966	up
CGI8_TC80282	TC80282	1.65508	0.000572011	down
CGI8_TC80307	TC80307	1.59462	7.41415e-05	down
Cotton12_00001_020	TC59497	2.16024	3.24428e-05	down
Cotton12_00001_049	TC79574	2.69532	6.80062e-07	down
Cotton12_00001_113	TC76519	2.38428	0.000114071	down
Cotton12_00001_153	TC74529	1.46059	0.000769795	up
Cotton12_00001_227	TC66799	1.35043	0.000552471	down
Cotton12_00001_429	CO076437	1.60594	0.00046194	up
Cotton12_00002_27	TC73631	1.71176	0.000140071	up
Cotton12_00004_06	TC64423	1.82136	2.0083e-06	up
Cotton12_00009_01	TC62362	1.54754	0.000957035	up
Cotton12_00009_05	TC59526	1.46541	0.000130488	down
Cotton12_00011_09	TC59874	1.39811	5.97868e-05	up
Cotton12_00013_08	TC78272	1.71005	2.9763e-05	up
Cotton12_00017_03	TC59846	2.00517	5.4111e-05	down
Cotton12_00017_05	TC75421	1.53951	0.000146991	down
Cotton12_00038_03	TC75147	1.39217	0.00095227	up
Cotton12_00040_05	TC66915	1.49589	0.000578041	down
Cotton12_00053_03	TC62998	1.33605	0.000504224	down
Cotton12_00072_01	TC73922	1.73342	0.000882778	down
Cotton12_00078_02	TC66711	1.48505	0.000473304	up
Cotton12_00084_01	TC59549	2.34475	4.2979e-06	down
Cotton12_00121_04	TC59665	2.77088	0.000404441	down
Cotton12_00160_03	TC67486	1.42242	0.000730188	down
Cotton12_00170_03	TC59890	1.34682	0.000860791	up
Cotton12_00189_01	TC66643	1.65252	0.00086812	up
Cotton12_00200_01	TC74338	2.1548	0.000117202	up
Cotton12_00206_03	no hit	1.50775	0.000213775	up
Cotton12_00238_01	TC75877	1.51418	0.000232192	up
Cotton12_00255_02	TC59089	1.77737	0.000852104	up
Cotton12_00288_03	TC74107	2.77738	0.000645809	down
Cotton12_00342_02	TC61455	1.56166	3.36241e-06	down
Cotton12_00430_02	TC74718	1.67524	0.000111933	down
Cotton12_00512_01	TC72615	1.60587	7.89898e-05	up
Cotton12_00539_01	DT557164	1.43907	9.74559e-05	down
Cotton12_00584_01	TC59557	1.40878	2.51998e-05	down
Cotton12_00597_04	no hit	1.79487	9.98777e-06	down
Cotton12_00634_01	TC69058	2.7104	7.60215e-05	down
Cotton12_00720_01	TC67461	1.63621	0.000336192	up
Cotton12_00761_02	TC79921	1.64003	0.000280006	down
Cotton12_00802_01	DR454131	2.28795	1.51703e-05	up
Cotton12_00876_02	TC67912	2.13322	0.000124313	down
Cotton12_00888_01	TC59580	1.39295	0.00042895	down
Cotton12_00893_02	TC73580	1.4084	0.000776775	up
Cotton12_00919_01	TC76325	1.73189	0.000389362	up
Cotton12_00919_02	TC61405	1.50957	0.000844219	up
Cotton12_00970_01	TC67427	1.78949	7.61836e-05	up
Cotton12_00986_02	TC61979	1.30091	0.000773294	up
Cotton12_01029_01	TC75879	1.45309	0.00016175	up
Cotton12_01071_02	TC59699	1.46395	0.000120355	up
Cotton12_01080_02	TC74132	1.84605	0.000459992	down
Cotton12_01080_03	no hit	1.30957	6.43815e-05	down
Cotton12_01082_01	TC74293	1.67589	0.00012232	up
Cotton12_01102_02	TC71168	1.40304	0.000280526	up
Cotton12_01145_01	TC74211	1.38106	2.96541e-05	up
Cotton12_01171_03	BG443011	1.93844	0.000168782	up
Cotton12_01222_01	BM360056	1.48519	0.0005665	up
Cotton12_01279_02	CO075753	1.45353	0.00021497	up
Cotton12_01363_01	CO100825	1.38308	0.000838304	down
Cotton12_01437_01	TC78913	1.47973	6.70471e-06	up
Cotton12_01451_01	TC73606	3.26063	9.05663e-05	down
Cotton12_01467_01	TC75269	1.38998	0.000407793	up
Cotton12_01540_01	TC59715	2.78776	0.000490577	down
Cotton12_01543_01	TC69095	3.40041	0.000266982	down
Cotton12_01561_01	TC64288	1.34374	0.000613813	up
Cotton12_01672_01	TC73561	1.41159	0.000635227	up
Cotton12_01705_01	TC62201	1.68736	0.000661315	up
Cotton12_01786_01	TC76160	1.8196	0.000110461	up
Cotton12_01790_01	TC72329	1.47045	0.000151799	up
Cotton12_01936_01	TC74874	1.5032	0.000195773	down
Cotton12_02107_01	no hit	1.68199	9.19545e-05	down
Cotton12_02162_01	no hit	1.92269	0.000140142	up
Cotton12_02179_01	TC60614	2.23582	0.000219084	down
Cotton12_02266_01	TC60797	1.51328	5.37743e-05	up
Cotton12_02279_01	TC75168	2.54089	0.000221406	down
Cotton12_02321_01	TC61061	2.88132	0.000308022	down
Cotton12_02331_01	TC62768	2.01119	0.000578775	down
Cotton12_02361_01	TC75871	1.48803	0.000100543	up
Cotton12_02385_01	DR452441	1.89811	0.000691069	up
Cotton12_02527_01	TC63028	1.30968	0.00099091	up
Cotton12_02573_01	TC74153	2.29681	0.000652714	down
Cotton12_02604_01	BG439980	2.16908	0.000299232	up
Cotton12_02651_01	TC74692	1.93361	3.78575e-05	up
Cotton12_02657_01	TC71780	1.89799	0.000727836	down
Cotton12_02692_01	TC59996	1.60653	1.03387e-05	down
Cotton12_02985_01	no hit	1.35248	0.000435913	down
Cotton12_02999_01	TC69900	1.65517	0.000310859	down
Cotton12_03068_01	TC76875	1.54694	2.0684e-05	down
Cotton12_03147_01	TC68018	1.6736	5.80796e-05	up
Cotton12_03210_01	TC74366	1.88356	0.000170183	down
Cotton12_03286_01	TC62806	1.60764	0.000143242	down
Cotton12_03396_02	no hit	1.37013	0.000443107	down
Cotton12_03410_01	TC70496	1.69885	0.000970467	down
Cotton12_03426_01	TC61951	1.64965	1.95955e-06	down
Cotton12_03471_01	TC62033	1.55678	8.83098e-05	down
Cotton12_03523_01	TC60783	1.62107	0.000879723	up
Cotton12_03609_01	TC60998	1.62789	0.000706189	up
Cotton12_03778_01	CO094210	1.38073	0.000113101	up
Cotton12_03837_01	TC70505	1.97277	0.000460246	down
Cotton12_03884_01	TC65391	1.61241	0.000291833	down
Cotton12_03908_01	TC75575	1.75515	0.000119693	down
Cotton12_03939_01	TC74721	1.61003	0.000511096	up
Cotton12_03995_01	TC61987	1.62082	2.62417e-05	up
Cotton12_04344_01	TC62458	2.11505	0.00015544	down
Cotton12_04385_01	TC59903	1.41382	0.000381126	down
Cotton12_04531_01	no hit	1.42114	0.000284621	down
Cotton12_04654_01	DT527158	1.86504	0.000925113	down
Cotton12_04808_01	TC73787	1.53042	0.000122852	up
Cotton12_04846_01	TC67008	2.93247	0.000737788	down
Cotton12_04854_01	TC78695	1.41788	0.000528522	down
Cotton12_04955_01	TC68431	1.50904	0.000281663	up
Cotton12_04978_01	TC60166	1.39639	0.000101792	up
Cotton12_05005_01	TC75098	1.317	3.53888e-05	up
Cotton12_05008_01	TC66739	2.9027	0.000193742	down
Cotton12_05085_01	TC68132	1.61187	0.000313348	up
Cotton12_05117_01	TC78753	1.30815	3.90395e-06	down
Cotton12_05152_02	TC73685	2.41306	0.000543934	down
Cotton12_05382_01	TC59762	2.0513	0.000269977	down
Cotton12_05413_01	TC78741	1.40018	0.000523043	down
Cotton12_05442_01	BF271667	1.34852	0.000412014	down
Cotton12_05483_01	TC75188	4.31008	7.21599e-05	down
Cotton12_05526_01	TC63643	1.53601	0.000133161	down
Cotton12_05530_01	TC68075	1.98553	5.39518e-05	up
Cotton12_05571_01	TC75752	1.45821	0.000464859	down
Cotton12_05725_01	TC67777	1.47567	0.000922697	up
Cotton12_05730_01	TC69574	1.87621	0.000613659	up
Cotton12_05750_01	TC75219	1.53885	1.58039e-05	up
Cotton12_05763_01	CO098312	1.53733	0.000510906	down
Cotton12_05768_01	TC68926	1.54716	7.92737e-05	down
Cotton12_05798_01	TC75077	2.13293	0.000231084	up
Cotton12_05813_01	TC61058	1.58429	0.000580576	down
Cotton12_05971_01	TC68008	1.78307	4.05909e-06	up
Cotton12_05990_02	TC68007	1.62007	3.68963e-06	down
Cotton12_06024_01	TC75479	1.91883	1.60953e-05	down
Cotton12_06040_03	TC73165	1.69235	0.000365587	down
Cotton12_06131_04	no hit	1.3345	1.79286e-05	down
Cotton12_06211_01	TC60074	1.34088	0.00052558	up
Cotton12_06264_01	TC77343	2.01979	0.000429738	down
Cotton12_06282_01	TC61513	1.86815	9.78186e-07	up
Cotton12_06357_01	TC75213	1.8134	0.000689191	down
Cotton12_06456_01	TC73061	2.10258	0.000543064	down
Cotton12_06472_01	TC70169	1.37535	6.6356e-05	up
Cotton12_06644_01	TC70115	1.84753	0.000634689	down
Cotton12_06663_02	TC78654	1.9189	8.09688e-05	up
Cotton12_06698_01	TC60259	1.58941	2.43929e-05	up
Cotton12_06789_01	TC59233	4.06611	5.00125e-06	down
Cotton12_06835_01	TC68583	1.81391	0.000212175	up
Cotton12_06841_01	TC69554	2.17305	2.86314e-06	down
Cotton12_06891_01	TC74955	1.3417	0.000656174	up
Cotton12_06904_01	TC77261	2.00927	8.53209e-06	up
Cotton12_06914_01	CO120128	1.89186	1.12014e-05	down
Cotton12_07134_01	TC67506	2.10499	6.72831e-09	down
Cotton12_07204_01	no hit	1.36714	6.0235e-05	up
Cotton12_07307_01	TC61426	1.85902	7.83821e-05	down
Cotton12_07402_01	TC61290	1.54464	0.00032638	up
Cotton12_07405_01	no hit	1.54352	0.000486995	down
Cotton12_07451_01	TC65774	1.4126	1.01181e-05	up
Cotton12_07480_01	TC59755	1.31461	0.000439227	up
Cotton12_07638_01	TC60020	1.87641	0.000783629	up
Cotton12_07806_01	TC79482	1.67744	0.00060371	up
Cotton12_07835_01	TC70525	2.49469	0.000113936	down
Cotton12_07896_01	TC73661	1.60881	0.000272711	up
Cotton12_07899_01	no hit	1.52116	8.54858e-05	down
Cotton12_07948_01	TC75228	1.42311	0.00044791	down
Cotton12_07980_01	TC70800	1.39007	9.28399e-06	down
Cotton12_08057_01	TC69502	1.49021	0.000533172	up
Cotton12_08062_01	TC76517	1.94491	1.57034e-06	down
Cotton12_08182_01	TC78619	1.3599	0.000969739	up
Cotton12_08189_01	TC66303	1.80201	0.000108608	up
Cotton12_08207_01	DN802545	2.80803	1.16503e-05	down
Cotton12_08243_01	TC74415	1.44677	0.000112676	up
Cotton12_08253_01	TC64409	1.32799	0.000528764	up
Cotton12_08338_01	TC62211	1.57077	0.000215422	up
Cotton12_08522_01	TC67743	1.42006	2.98128e-05	down
Cotton12_08568_01	TC77380	1.61447	0.00041838	up
Cotton12_08640_01	TC66104	1.51522	0.000633526	down
Cotton12_08720_01	TC79061	1.7202	5.11999e-05	down
Cotton12_08753_01	TC60439	1.38484	0.000309272	up
Cotton12_08801_01	TC74197	1.4042	0.000582641	up
Cotton12_08908_01	TC75171	1.78248	0.000441827	up
Cotton12_08922_01	TC79656	1.4723	0.000718207	up
Cotton12_08931_01	TC75813	1.877	0.000779443	up
Cotton12_09112_01	TC76903	1.83168	0.000160754	up
Cotton12_09182_01	TC77944	1.71209	0.000378841	up
Cotton12_09196_01	TC72925	1.58746	6.48327e-05	up
Cotton12_09262_01	TC74574	1.88049	4.51619e-07	up
Cotton12_09273_01	no hit	1.5734	0.000667084	up
Cotton12_09283_01	TC66090	1.30717	0.000320058	up
Cotton12_09309_01	CO132117	2.28418	0.00039995	down
Cotton12_09344_01	TC74805	1.58381	0.000398307	down
Cotton12_09427_01	TC60547	1.7632	0.000296536	down
Cotton12_09465_01	TC76211	1.95482	7.95696e-06	up
Cotton12_09609_01	CO128357	1.70079	0.000572508	down
Cotton12_09652_01	TC73424	1.4148	0.000957163	up
Cotton12_09664_01	TC73783	2.29207	6.09801e-05	down
Cotton12_09780_02	TC68445	1.37111	0.00059361	up
Cotton12_09942_01	TC70036	1.60897	0.000483158	up
Cotton12_10129_01	AI725692	2.14135	0.000510863	down
Cotton12_10142_01	TC70460	1.4846	0.00011698	down
Cotton12_10188_01	TC60109	1.34039	0.000143896	up
Cotton12_10237_01	TC61408	1.64782	0.000177343	up
Cotton12_10276_01	TC63511	1.33313	0.000960259	down
Cotton12_10303_01	TC70125	1.458	0.000175006	up
Cotton12_10386_01	TC63159	1.47128	0.000363786	down
Cotton12_10447_01	TC64773	1.36582	0.000107203	up
Cotton12_10453_01	BF279037	1.68949	0.000514468	down
Cotton12_10470_01	no hit	1.88194	0.000296208	down
Cotton12_10519_01	TC66881	1.63152	0.000133918	down
Cotton12_10599_01	TC62436	1.36261	0.000637057	up
Cotton12_10723_01	no hit	1.83719	8.07607e-05	up
Cotton12_10780_01	AF121279	1.5347	8.11488e-05	up
Cotton12_10831_01	TC61528	1.70957	0.000119063	up
Cotton12_10862_01	TC75449	1.84896	4.95944e-06	up
Cotton12_11056_01	TC64838	2.02324	0.000715655	down
Cotton12_11077_01	TC66840	1.30842	0.000683859	down
Cotton12_11099_01	TC70071	1.30215	3.59645e-05	up
Cotton12_11151_01	DT458844	2.28244	0.000399391	down
Cotton12_11245_01	TC62928	3.49988	1.34561e-05	up
Cotton12_11285_01	TC70025	1.72875	3.48233e-05	down
Cotton12_11371_01	TC72908	1.84128	0.000334434	up
Cotton12_11527_01	TC60097	1.47855	6.27484e-06	up
Cotton12_11606_01	TC66801	1.33392	0.000108312	down
Cotton12_11713_01	no hit	2.22634	0.00015801	up
Cotton12_11818_01	TC69520	1.73743	1.43675e-05	up
Cotton12_11847_01	TC74440	1.37489	0.000300619	down
Cotton12_11922_01	TC76829	1.53905	0.000149581	up
Cotton12_11999_01	TC59638	1.82313	0.00038644	up
Cotton12_12079_01	TC61730	1.41227	7.61778e-05	down
Cotton12_12081_01	TC58943	1.37184	0.000532025	up
Cotton12_12151_01	TC60011	1.45042	0.000176383	up
Cotton12_12280_01	TC72306	1.33798	0.000499714	down
Cotton12_12320_01	TC60387	2.37164	9.95541e-06	down
Cotton12_12349_01	TC62452	1.85587	7.42681e-06	down
Cotton12_12374_01	TC61547	1.33961	0.000507498	up
Cotton12_12391_01	no hit	2.0416	0.000184487	up
Cotton12_12474_01	no hit	1.56772	0.000970461	down
Cotton12_12480_01	TC61369	1.88186	0.000839618	down
Cotton12_12485_01	TC60013	1.68854	0.000276123	up
Cotton12_12596_01	TC72643	1.50805	3.20047e-05	down
Cotton12_12612_01	TC75025	1.57718	0.000281295	down
Cotton12_12652_01	TC59626	1.44497	0.000334834	up
Cotton12_12772_01	TC72484	1.65656	4.84684e-05	up
Cotton12_12816_01	TC76709	1.53014	0.000716321	up
Cotton12_12882_01	TC68016	1.89657	0.000328646	up
Cotton12_12955_01	BG447217	1.80262	8.37095e-05	up
Cotton12_13008_01	TC60872	1.45642	0.00095507	up
Cotton12_13170_01	TC68065	1.77226	0.000950606	down
Cotton12_13200_01	TC74292	4.03874	0.000267582	down
Cotton12_13219_01	TC74764	1.64385	0.000170211	up
Cotton12_13220_01	TC74441	1.71141	0.00041818	up
Cotton12_13268_01	TC67316	1.51012	0.000147145	up
Cotton12_13340_01	no hit	1.3212	0.000454428	down
Cotton12_13347_01	TC71478	1.39928	0.000947938	down
Cotton12_13359_01	TC72390	1.40676	0.000958623	up
Cotton12_13369_01	TC70009	1.46178	0.000232059	up
Cotton12_13527_01	TC70327	1.74892	5.42775e-05	up
Cotton12_13628_01	TC68028	1.41657	3.74508e-05	down
Cotton12_13663_01	TC60205	1.99248	5.32803e-05	down
Cotton12_13799_01	TC60828	1.47784	0.00096904	up
Cotton12_13822_01	DR462514	1.39325	0.000220606	down
Cotton12_13823_01	TC60685	1.33346	5.59467e-05	up
Cotton12_13830_01	TC67583	1.74901	1.29188e-05	up
Cotton12_13870_01	TC69055	1.94644	8.45554e-06	up
Cotton12_14067_01	TC75264	1.88873	0.000512226	down
Cotton12_14133_01	TC78430	1.40169	0.000244587	up
Cotton12_14192_01	TC63485	1.38357	0.000866866	up
Cotton12_14204_01	BF273487	3.18327	0.000675824	down
Cotton12_14508_01	TC70013	3.35042	0.000149267	down
Cotton12_14535_01	TC74949	2.2231	0.000415798	down
Cotton12_14555_01	TC67853	1.63176	2.87451e-05	down
Cotton12_14639_01	BG444042	1.51053	0.00039408	up
Cotton12_14645_01	TC76034	1.47555	0.000539524	down
Cotton12_14657_01	BQ401837	2.23924	8.34218e-07	down
Cotton12_14813_01	DT548315	1.60782	0.000740573	down
Cotton12_14925_01	TC74545	1.81435	0.000109747	up
Cotton12_14954_01	TC65421	1.43138	0.00010246	down
Cotton12_15033_01	BF271455	1.37019	0.000620394	up
Cotton12_15120_01	TC61109	2.45767	0.000878582	down
Cotton12_15381_01	TC68031	1.79267	2.30373e-06	up
Cotton12_15385_01	TC76821	1.97899	0.000172579	down
Cotton12_15413_01	TC75615	1.82935	5.01371e-06	up
Cotton12_15656_01	TC60516	1.53872	0.000865913	up
Cotton12_15713_01	DT558259	1.33259	9.78816e-05	up
Cotton12_15734_01	TC61665	2.23533	5.14568e-05	down
Cotton12_15799_01	BF278769	1.42922	0.000397751	up
Cotton12_15879_01	TC63375	1.43977	0.000118658	down
Cotton12_15903_01	TC77926	1.31606	0.000574855	up
Cotton12_16043_01	TC73728	1.87456	0.000246408	down
Cotton12_16055_01	TC77533	1.40629	0.000822885	up
Cotton12_16069_01	TC71088	1.56678	9.05399e-06	up
Cotton12_16166_01	TC65219	2.50128	0.000106519	down
Cotton12_16195_01	TC74486	1.46835	0.000266738	down
Cotton12_16237_01	TC62634	1.63342	1.63748e-06	up
Cotton12_16328_01	TC66381	1.52058	0.000318893	up
Cotton12_16347_02	TC74959	2.18823	0.000381849	down
Cotton12_16373_01	TC64320	1.89272	2.30895e-05	up
Cotton12_16631_02	CO097471	1.67342	1.27098e-05	up
Cotton12_16710_01	TC67791	2.46162	0.000242892	down
Cotton12_16744_01	TC64045	1.62556	5.07216e-05	up
Cotton12_16747_01	TC69157	1.41123	8.83027e-05	down
Cotton12_16754_01	DT569575	2.09596	0.000151593	down
Cotton12_16843_01	TC74230	1.85095	4.98269e-05	down
Cotton12_16889_01	DR454102	1.30418	6.36844e-05	up
Cotton12_16898_01	no hit	1.7709	2.36856e-05	down
Cotton12_16941_01	TC73948	1.50912	0.000118105	down
Cotton12_17051_01	TC75824	1.77381	0.000570779	down
Cotton12_17070_01	TC74117	1.48673	0.000625021	down
Cotton12_17167_01	AW186957	1.96008	7.64443e-07	up
Cotton12_17176_01	TC70873	1.7351	0.000555103	down
Cotton12_17221_01	TC74100	1.31895	0.000885076	up
Cotton12_17302_01	TC74697	2.77556	3.5649e-05	down
Cotton12_17320_01	TC61143	1.37186	0.000150722	down
Cotton12_17327_01	TC71795	2.10298	3.36098e-06	down
Cotton12_17481_01	TC68624	1.37918	0.000824328	up
Cotton12_17561_01	TC68732	1.36807	8.35497e-05	down
Cotton12_17578_01	CO094493	1.4319	3.94689e-05	down
Cotton12_17594_01	TC60269	1.66935	0.000105287	up
Cotton12_17773_01	TC72758	1.41805	0.000686533	down
Cotton12_17827_01	no hit	1.50651	0.000739368	down
Cotton12_17838_01	TC70615	1.38493	0.000934117	up
Cotton12_17894_01	TC74595	1.53158	2.72885e-05	up
Cotton12_17972_01	TC67964	1.86471	9.96684e-05	down
Cotton12_17975_01	TC73062	1.72611	0.000960494	down
Cotton12_18032_01	TC75118	1.60307	0.000240666	down
Cotton12_18040_01	DT544290	1.48216	0.000224847	up
Cotton12_18044_01	DR454094	1.54577	3.27001e-05	down
Cotton12_18052_01	TC61083	1.41708	0.000581572	down
Cotton12_18070_01	TC74039	1.84461	0.00013722	down
Cotton12_18145_01	TC70474	1.44357	0.000380564	down
Cotton12_18277_01	DR456362	1.82502	2.7875e-05	down
Cotton12_18365_01	TC78022	1.31522	4.11663e-05	down
Cotton12_18399_01	TC76076	1.98819	0.000449932	down
Cotton12_18473_01	TC62904	1.87163	1.23388e-05	down
Cotton12_18485_01	TC67460	1.51886	0.000970676	down
Cotton12_18495_01	BE055819	1.44482	5.27832e-05	up
Cotton12_18507_01	TC61925	1.41299	0.000214416	up
Cotton12_18529_01	TC61879	3.28402	1.80191e-05	down
Cotton12_18695_01	TC73818	1.69993	0.000295194	down
Cotton12_18696_01	TC68988	1.59542	6.09856e-05	up
Cotton12_18733_01	TC60726	1.96318	0.000281258	up
Cotton12_18762_01	TC65255	1.55931	0.000228531	up
Cotton12_18911_01	TC77589	1.43187	0.000957043	up
Cotton12_19001_02	TC62684	1.3513	0.000146965	down
Cotton12_19016_01	TC67484	1.32814	8.00491e-05	up
Cotton12_19020_01	TC62193	1.92138	0.000666222	down
Cotton12_19028_01	TC70470	1.49383	0.00027014	down
Cotton12_19161_01	TC71995	1.54846	0.000205993	up
Cotton12_19210_01	TC69040	1.31826	0.000490903	down
Cotton12_19287_01	TC63971	1.50102	0.000521487	down
Cotton12_19633_01	TC79385	1.7938	0.000122202	down
Cotton12_19699_01	TC68457	1.54269	2.65093e-05	up
Cotton12_20303_01	TC77181	1.40949	4.20039e-05	down
Cotton12_20335_02	no hit	1.94906	8.99992e-05	up
Cotton12_20408_02	DT459203	1.44183	0.000205837	down
Cotton12_20483_01	TC74612	1.51878	0.000188185	down
Cotton12_20542_01	TC64036	1.48259	5.05472e-05	down
Cotton12_20768_02	no hit	2.53421	3.66686e-05	down
Cotton12_20797_02	TC73054	4.29859	1.05526e-06	down
Cotton12_20954_01	TC61018	1.58414	3.50933e-05	down
Cotton12_20955_01	CO127274	1.31331	0.000575139	down
Cotton12_21048_01	TC70538	1.89737	0.000426576	up
Cotton12_21215_02	TC77989	1.78853	1.70983e-05	down
Cotton12_21366_01	TC59946	1.616	6.20203e-05	down
Cotton12_21554_01	BQ401424	2.04006	3.43768e-05	down
Cotton12_21748_01	DN804280	2.01591	0.000902694	down
Cotton12_21917_01	no hit	1.31056	4.14391e-05	up
Cotton12_22221_01	no hit	3.07454	2.33503e-05	down
Cotton12_22253_01	AI054690	1.61077	0.000184046	up
Cotton12_22646_01	DN781458	1.45084	0.000181045	down
Cotton12_22923_01	BQ405970	1.4754	6.67889e-05	down
Cotton12_22937_01	no hit	2.17505	0.000446863	down
Cotton12_23202_01	TC72937	1.32269	0.000324256	up
Cotton12_23247_01	no hit	2.02554	3.53143e-05	up
Cotton12_23272_01	no hit	1.67273	9.48549e-06	up
Cotton12_23403_01	TC79587	1.75384	0.000462226	down
Cotton12_23634_01	AI055540	1.52844	3.47216e-05	up
Cotton12_23678_01	TC69685	2.07019	2.1081e-07	down
Cotton12_23699_01	DT459278	1.51454	0.000169661	down
Cotton12_23763_01	TC71775	1.74189	0.000162751	up
Cotton12_23797_01	BE055711	1.68059	4.23528e-05	down
Cotton12_23839_01	no hit	1.60348	0.00039159	up
Cotton12_23961_01	TC61901	1.46599	0.000161506	down
Cotton12_24124_01	TC63939	1.71011	5.12098e-05	down
Cotton12_24149_01	TC80112	1.99377	3.78817e-05	up
Cotton12_24432_01	CO496762	1.52317	0.000560378	down
Cotton12_24748_01	TC60626	1.47898	0.000549253	down
Cotton12_24777_01	no hit	3.12434	0.000405612	down
Cotton12_25103_01	no hit	1.70789	0.000180659	up
Cotton12_25344_01	CD486136	1.36135	0.000176855	down
Cotton12_25539_01	no hit	2.40977	3.74269e-08	up
Cotton12_25572_01	no hit	2.5978	6.28315e-05	up
Cotton12_25764_01	no hit	1.32743	0.000658416	down
Cotton12_25817_01	TC74818	1.55679	0.000853382	up
Cotton12_26271_01	no hit	1.71537	0.000848856	down
Cotton12_26302_01	no hit	1.47082	0.000169407	down
Cotton12_26324_01	AI054491	1.7642	8.76904e-05	up
Cotton12_26483_01	CO498908	1.77691	0.000151261	up
Cotton12_26582_01	TC60923	1.35067	0.000292761	down
Cotton12_26591_01	no hit	2.15053	1.44544e-06	up
Cotton12_26804_01	BQ405478	2.69635	0.000135331	down
Cotton12_27063_01	BG440006	1.54274	0.000338859	down
Cotton12_27159_01	CO108299	2.29476	6.76392e-07	up
Cotton12_27176_01	CO112055	2.10312	2.82651e-07	up
Cotton12_27241_01	CO124323	1.31814	0.000713079	up
Cotton12_27422_01	DT459624	2.74059	0.000254191	down
Cotton12_27493_01	no hit	1.44194	0.000986883	down
Cotton12_27995_01	TC64046	1.38249	4.96614e-05	up
Cotton12_28152_01	DT461248	2.64927	0.000347392	down
Cotton12_28659_01	CO102125	1.76209	1.43156e-05	up
Cotton12_29078_01	TC68000	1.49346	0.000312803	down
Cotton12_29099_01	DR459285	1.74702	0.00039173	down
Cotton12_29279_01	AI054905	2.24706	0.00063411	down
Cotton12_29298_01	DV849475	1.81258	3.3842e-05	down
Cotton12_30230_01	no hit	1.97877	1.28599e-05	up
Cotton12_30374_01	DR456127	1.30956	0.000686085	up
Cotton12_30502_01	TC68549	1.32547	0.00080744	down
Cotton12_30514_01	DN801502	1.60206	0.000704043	up
Cotton12_30803_01	no hit	1.35782	0.000163886	up
Cotton12_30975_01	no hit	1.46756	0.000948777	up
Cotton12_31022_01	BF268714	1.34064	0.000313159	down
Cotton12_31169_01	no hit	1.43738	0.000992078	down
Cotton12_31360_01	TC60252	1.3563	0.000919275	up
Cotton12_31801_01	TC69506	1.49545	8.23861e-05	down
Cotton12_31941_01	TC71744	1.54679	0.000605217	down
Cotton12_32866_01	DR458367	1.87925	0.000214353	up
Cotton12_32894_01	AI727763	1.6439	0.000456554	up
Cotton12_33230_01	CO107641	1.91005	0.0001296	down
Cotton12_33350_01	no hit	1.50238	0.000785299	up
Cotton12_33400_01	BG445881	1.47344	8.25299e-05	up
Cotton12_33741_01	no hit	1.57024	0.000782861	down
Cotton12_33983_01	AI725781	1.9977	0.000333521	up
Cotton12_34056_01	TC63695	2.76294	0.000248202	down
Cotton12_34346_01	TC64599	1.30294	0.000102532	down
Cotton12_34399_01	TC75757	2.37036	0.000575042	down
Cotton12_34411_01	TC60552	1.47051	0.000278516	up
Cotton12_34499_01	TC62791	1.76036	3.67477e-05	down
Cotton12_34857_01	BQ402817	2.39924	0.000196297	down
Cotton12_35015_01	DV849207	1.86997	1.63533e-05	up
Cotton12_35078_01	BQ408874	1.64045	0.000372198	up
Cotton12_35236_01	TC70771	5.14276	0.000184254	down
Cotton12_35256_01	BQ404885	1.44488	0.00043397	up
Cotton12_35513_01	DT462348	1.4879	0.000231365	down
Cotton12_35536_01	DT462205	1.33578	0.000267033	down
Cotton12_35545_01	TC69103	1.43274	0.000159771	up
Cotton12_35844_01	TC62892	2.68447	0.000266288	down
Cotton12_36051_01	AI730054	1.30297	0.000566445	up
Cotton12_36339_01	TC61756	1.798	0.000885527	down
Cotton12_36344_01	no hit	2.07791	0.000644797	up
Cotton12_36367_01	DT468441	1.33157	0.000506603	up
Cotton12_36428_01	DR458940	1.62699	9.55042e-05	up
Cotton12_36512_01	TC79775	1.40283	0.00011053	up
Cotton12_36545_01	TC80217	1.39511	0.000126905	up
Cotton12_37033_01	no hit	1.87562	4.48484e-05	up
Cotton12_37681_01	TC66790	1.56475	3.15342e-05	down
Cotton12_37812_01	DR454103	1.78976	5.27917e-05	up
Cotton12_37970_01	AI055325	2.15607	4.31447e-07	up
Cotton12_38044_01	no hit	2.68563	3.10366e-05	down
Cotton12_38347_01	no hit	1.6877	0.000142827	down
Cotton12_38520_01	TC61884	1.40291	0.000307399	up
Cotton12_38725_01	TC67941	1.68274	0.000616514	down
Cotton12_38872_01	no hit	1.71646	0.000844219	down
Cotton12_38926_01	TC76701	1.70779	5.73777e-05	down
Cotton12_38962_01	TC61521	2.1722	7.50322e-06	up
Cotton12_39008_01	BF268795	1.84556	0.000396171	down
Cotton12_39201_01	no hit	1.78673	8.62104e-06	up
Cotton12_39241_01	TC65880	1.63001	0.000105738	up
Cotton12_39605_01	TC71769	1.50386	5.3454e-05	down
Cotton12_39853_01	TC69657	1.51864	0.000435471	up
Cotton12_39908_01	TC72511	1.37732	0.000320371	down
Cotton12_40135_01	BG442570	1.54126	0.000119635	up
Cotton12_40155_01	BG442570	1.48664	0.000795401	up
Cotton12_40437_01	no hit	2.83158	0.00049669	down
Cotton12_40513_01	TC71402	1.99287	0.000582397	up
Cotton12_40579_01	BF268339	1.97807	0.000573407	down
Cotton12_40596_01	TC60723	1.64422	0.000168149	down
Cotton12_40743_01	no hit	1.32506	0.000404425	up
Cotton12_40905_01	CO497601	1.4199	0.000996619	up
Cotton12_41012_01	CO099117	2.2519	0.000152364	down
Cotton12_41067_01	DN803924	1.67828	3.69195e-05	down
Cotton12_41113_01	DN800036	1.31472	1.99715e-05	down
Cotton12_41200_01	TC65599	1.64758	0.000135284	up
Cotton12_41434_01	TC60802	1.70977	0.000733295	down
Cotton12_41493_01	BF269829	1.7763	0.000412455	down
Cotton12_41697_01	no hit	1.81229	0.00088178	down
Cotton12_AF336278	AF336278	1.43307	0.000342098	up
Cotton12_AF361893	AF361893	1.58373	0.000402439	up
Cotton12_AF538680	AF538680	1.84382	1.66622e-05	up
Cotton12_AJ458442	AJ458442	1.54396	0.000913487	down
Cotton12_AY074794	AY074794	1.55868	8.37334e-05	up
Cotton12_AY116159	AY116159	1.6329	0.000628705	up
Cotton12_AY189970	AY189970	2.06879	0.000576643	up
Cotton12_AY476737	AY476737	1.40018	0.000490777	up
Cotton12_AY821908	AY821908	2.87616	1.60206e-05	down
Cotton12_CGI8_TC59137	TC59137	3.3652	5.50641e-05	down
Cotton12_CGI8_TC59253	TC59253	1.90026	7.13801e-05	up
Cotton12_CGI8_TC59355	TC59355	1.52085	0.000362128	up
Cotton12_CGI8_TC59672	TC59672	1.753	0.000701256	up
Cotton12_CGI8_TC59789	TC59789	1.91443	0.000579834	down
Cotton12_CGI8_TC59973	TC59973	1.84595	0.000180468	down
Cotton12_CGI8_TC59989	TC59989	2.12734	9.48508e-05	down
Cotton12_CGI8_TC60122	TC60122	1.47579	0.000103687	up
Cotton12_CGI8_TC60169	TC60169	1.42015	2.29993e-05	up
Cotton12_CGI8_TC61016.1	TC61016	1.78166	0.000173364	down
Cotton12_CGI8_TC61405	TC61405	1.62108	2.00031e-05	up
Cotton12_CGI8_TC61850	TC61850	1.55855	0.000888966	up
Cotton12_CGI8_TC61909	TC61909	1.8199	7.79082e-05	up
Cotton12_CGI8_TC62160	TC62160	1.3955	0.000987887	down
Cotton12_CGI8_TC62182	TC62182	1.63157	0.000450423	down
Cotton12_CGI8_TC62223	TC62223	2.07406	0.000626144	up
Cotton12_CGI8_TC62767	TC62767	1.90693	0.000802017	up
Cotton12_CGI8_TC63415	TC63415	1.30699	0.000212816	up
Cotton12_CGI8_TC63925	NP385860	2.07888	6.23809e-05	down
Cotton12_CGI8_TC66230	TC66230	1.38737	1.38566e-05	up
Cotton12_CGI8_TC66235	TC66235	1.46801	0.000231281	up
Cotton12_CGI8_TC66243	TC66243	1.85436	0.00057657	down
Cotton12_CGI8_TC66314	TC66314	1.48473	0.000298613	up
Cotton12_CGI8_TC66349	TC66349	2.81847	1.02141e-05	down
Cotton12_CGI8_TC66367.1	TC66367	1.69858	0.000876554	down
Cotton12_CGI8_TC66583.2	TC66583	1.58228	0.000277948	down
Cotton12_CGI8_TC66683	TC66683	1.33014	0.000967132	up
Cotton12_CGI8_TC66798.2	TC66798	1.44673	0.000899182	down
Cotton12_CGI8_TC66960	TC66960	1.36857	0.00011114	up
Cotton12_CGI8_TC67270	TC67270	1.61297	1.94756e-06	up
Cotton12_CGI8_TC68565.1	TC68565	2.19618	6.0104e-05	down
Cotton12_CGI8_TC69160	TC69160	2.87256	0.000615915	down
Cotton12_CGI8_TC69243	TC69243	1.37623	0.000483246	up
Cotton12_CGI8_TC69508.1	TC69508	1.3728	0.000774589	up
Cotton12_CGI8_TC71212	TC71212	2.15388	0.0008968	down
Cotton12_CGI8_TC73520.1	TC73520	1.52788	0.000229769	up
Cotton12_CGI8_TC73685	TC73685	2.02604	2.51701e-06	down
Cotton12_CGI8_TC74136	TC74136	1.7123	0.000516241	up
Cotton12_CGI8_TC74339	TC74339	1.81995	0.000679574	up
Cotton12_CGI8_TC74510	TC74510	1.36221	0.000236531	down
Cotton12_CGI8_TC74708	TC74708	1.42079	0.00061922	down
Cotton12_CGI8_TC74769	TC74769	1.78786	0.000114789	up
Cotton12_CGI8_TC75103	TC75103	2.80273	0.000510348	down
Cotton12_CGI8_TC76030	TC76030	1.36265	0.000174134	up
Cotton12_CGI8_TC76054	TC76054	1.43612	0.000178822	up
Cotton12_CGI8_TC76359.1	TC76359	3.06244	0.000274298	down
Cotton12_CGI8_TC76600	TC76600	2.13475	0.000463108	up
Cotton12_CGI8_TC77160	TC77160	1.72934	0.000126009	up
Cotton12_CGI8_TC77941	TC77941	1.36586	9.2998e-06	down
Cotton12_CGI8_TC79047	TC79047	1.32087	0.00070647	down
Cotton12_CL2891Contig1	TC62890	1.58638	8.91166e-05	up
Cotton12_D88417	D88417	1.86374	8.25427e-05	up
Cotton12_GRContig1078	TC67455	1.49278	1.70257e-05	up
Cotton12_GRContig1545	TC61241	1.51837	1.83207e-05	up
Cotton12_GRContig218	TC59253	1.54237	8.70074e-06	down
Cotton12_GRContig55	TC59255	4.96823	3.84295e-07	down
Cotton12_GRContig7113	CO104495	1.86732	5.58213e-05	down
Cotton12_GRContig8627	TC60051	1.32852	0.000466412	up
Cotton12_S79308	S79308	1.40823	0.000554699	up
orf131	no hit	1.46459	0.000508547	up
orf313	no hit	1.39638	4.48851e-05	up
TAMU_TC3210	TC75175	1.69738	0.00011775	down
TAMU_TC3880	TC68326	1.78608	7.73358e-05	down
TC5427	TC67099	1.57195	9.3489e-05	up
TC5512	TC66635	1.5836	0.000850209	up
TC5539	TC73732	1.66515	5.70923e-05	down
TC5628	TC67053	2.30214	2.2416e-06	up
TC5716	BQ408358	3.05144	9.55691e-05	down
TC5835	TC74838	2.42772	4.9344e-05	down
TC5930	TC67312	1.49986	0.000508801	up
TC6015	TC74613	1.66225	0.000555401	up
TC6186	TC59257	1.88535	0.000295963	down
TC6515	TC68717	1.37584	5.0122e-05	up
TC6516	TC75381	1.45484	0.000154108	up
TC6547	TC70361	1.41366	3.29798e-05	up
TC7091	TC68446	1.45483	0.000289536	up
trnY	no hit	1.45473	0.000100146	up
Z46689	no hit	2.06605	5.87117e-06	up

## Sheet: #5
Supplementary Table 1. List of differentially expressed genes
-2 DPA (Epidermis ) vs. 0 DPA (Epidermis)				Up/Down in 0 DPA (epidermis)
Oligo ID	Gene ID	Fold Change	P value	Regulation
AI725529	AI725529	1.31492	0.0200406	down
AI728683	AI728683	1.61312	0.0198113	down
AI731487	AI731487	1.34871	0.0318323	down
AW587458	AW587458	1.68971	0.037762	down
AW587475	AW587475	1.34307	0.0277336	down
BF277629	BF277629	1.34618	0.0230479	down
BF279297	BF279297	1.57845	0.0290202	up
BG440142	BG440142	1.66874	0.0203287	up
BG443167	BG443167	3.86419	0.0471377	up
BG444562	BG444562	1.87222	0.0490742	up
BG445392	BG445392	1.82264	0.0396296	up
BG447306	BG447306	2.21091	0.0470043	down
CGI8_BE054528	BE054528	1.65978	0.0495577	down
CGI8_BF275203	BF275203	1.34387	0.0316056	down
CGI8_BF277831	BF277831	1.33449	0.0201504	down
CGI8_BQ403752	BQ403752	2.33814	0.00221749	up
CGI8_BQ404658	BQ404658	2.66801	0.0385894	down
CGI8_BQ405805	BQ405805	1.49092	0.00278832	down
CGI8_BQ408212	BQ408212	1.89847	0.0192859	up
CGI8_BQ408284	BQ408284	1.46717	0.00132151	down
CGI8_BQ413257	BQ413257	1.55064	0.0366236	up
CGI8_BQ413377	BQ413377	1.65294	0.00357031	down
CGI8_BQ414547	BQ414547	1.83206	0.00788285	up
CGI8_CA993961	CA993961	1.32571	0.0263921	up
CGI8_CO077072	CO077072	1.41176	0.0246235	up
CGI8_CO077972	CO077972	1.4141	0.00369443	up
CGI8_CO079114	CO079114	1.59031	0.0092249	up
CGI8_CO116628	CO116628	4.01316	0.00369592	down
CGI8_CO118537	CO118537	2.02859	0.00722137	down
CGI8_CO119671	CO119671	1.48987	0.00733376	down
CGI8_DN780874	DN780874	2.18173	0.0128842	up
CGI8_DN802676	DN802676	2.05521	0.0176995	up
CGI8_DN804656	DN804656	1.32411	0.0417037	down
CGI8_DN827804	DN827804	1.81567	0.0113174	up
CGI8_DR455711	DR455711	1.451	0.0181452	down
CGI8_DR456016	DR456016	2.50263	0.0267749	up
CGI8_DR459097	DR459097	2.45217	0.0378062	down
CGI8_DR459747	DR459747	1.31427	0.000964854	down
CGI8_DR460719	DR460719	1.34993	0.00688044	down
CGI8_DR461866	DR461866	1.34892	0.0328935	up
CGI8_DR461905	DR461905	1.30594	0.0301757	up
CGI8_DR461947	DR461947	1.99434	0.0449439	up
CGI8_DR463318	DR463318	2.28434	0.0345127	up
CGI8_DT050252	DT050252	3.32358	0.0369462	down
CGI8_DT053399	DT053399	1.38276	0.0489925	down
CGI8_DT053935	DT053935	1.33282	0.0119829	down
CGI8_DT455688	DT455688	1.55409	0.044602	up
CGI8_DT464031	DT464031	1.32179	0.0283315	down
CGI8_DT465169	DT465169	1.63102	0.0283152	down
CGI8_DT465302	DT465302	1.37157	0.0177577	down
CGI8_DT465776	DT465776	1.97985	0.0193935	up
CGI8_DT466061	DT466061	1.92788	0.00134979	down
CGI8_DT527156	DT527156	2.34082	0.039879	up
CGI8_DT527374	DT527374	1.9109	0.018554	up
CGI8_DT549256	DT549256	1.47284	0.032888	up
CGI8_DT549270	DT549270	1.53482	0.0267681	up
CGI8_DT550494	DT550494	1.38387	0.029397	down
CGI8_DT550923	DT550923	1.99522	0.0352214	up
CGI8_DT551370	DT551370	1.47787	0.0181247	up
CGI8_DT551463	DT551463	1.40615	0.0238806	down
CGI8_DT556254	DT556254	2.54462	0.0194056	up
CGI8_DT556456	DT556456	1.90128	0.0178278	down
CGI8_DT557084	DT557084	1.33819	0.009411	up
CGI8_DT561983	DT561983	1.44033	0.0480392	up
CGI8_DT564678	DT564678	1.46633	0.0241097	up
CGI8_DT565031	DT565031	1.47476	0.00634814	up
CGI8_DT567380	DT567380	1.31101	0.0045075	up
CGI8_DT567701	DT567701	1.45102	5.54855e-05	down
CGI8_DT569737	DT569737	1.36249	0.0104017	down
CGI8_DT573406	DT573406	1.32398	0.0173747	down
CGI8_DT574393	DT574393	1.55352	0.0457631	down
CGI8_DV849907	DV849907	3.24481	0.0143994	down
CGI8_DV850285	DV850285	1.39834	0.0131103	down
CGI8_TC58952	TC58952	1.89453	0.00229372	up
CGI8_TC59168	TC59168	3.70694	0.00362198	up
CGI8_TC59260	TC59260	1.32947	0.0219832	down
CGI8_TC59282	TC59282	3.96406	0.0465814	up
CGI8_TC59294	TC59294	2.00868	0.0145889	up
CGI8_TC59328	TC59328	1.86517	0.0301366	down
CGI8_TC59522	TC59522	2.05479	0.00155783	up
CGI8_TC59599	TC59599	2.67613	0.0198821	up
CGI8_TC59652	TC59652	1.4059	0.0456722	down
CGI8_TC59718	TC59718	1.58804	0.00281078	up
CGI8_TC60157	TC60157	1.77435	0.0370638	up
CGI8_TC60337	TC60337	1.58192	0.0127167	up
CGI8_TC60414	TC60414	2.44543	0.00191256	up
CGI8_TC60415	TC60415	1.36041	0.0445052	down
CGI8_TC60515	TC60515	1.34197	0.0304708	up
CGI8_TC60583	TC60583	1.45827	0.00593651	up
CGI8_TC60929	TC60929	1.32716	0.006417	down
CGI8_TC61130	TC61130	1.99653	0.0358844	down
CGI8_TC61205	TC61205	1.33894	0.0368597	up
CGI8_TC61252	TC61252	2.55545	0.00207346	up
CGI8_TC61523	TC61523	2.46724	0.00831095	up
CGI8_TC61923	TC61923	3.82163	0.0235369	down
CGI8_TC62083	TC62083	1.54724	0.00176734	up
CGI8_TC62360	TC62360	1.75826	0.0410884	up
CGI8_TC62605	TC62605	1.51427	0.00824082	down
CGI8_TC62731	TC62731	2.43397	0.0478138	up
CGI8_TC62748	TC62748	1.35448	0.021729	up
CGI8_TC62831	TC62831	1.53791	0.0215244	down
CGI8_TC62861	TC62861	2.52674	0.0271432	up
CGI8_TC62943	TC62943	1.69983	0.0138675	up
CGI8_TC62968	TC62968	1.51563	0.0334552	up
CGI8_TC63372	TC63372	3.66236	0.0017311	up
CGI8_TC63536	TC63536	1.30973	0.0375731	down
CGI8_TC63651	TC63651	1.35189	0.0464805	down
CGI8_TC63992	TC63992	1.46098	0.0359236	up
CGI8_TC64232	TC64232	1.51453	0.0251855	up
CGI8_TC64896	TC64896	1.40156	0.0119048	up
CGI8_TC65406	TC65406	1.69865	0.043264	down
CGI8_TC65806	TC65806	1.41091	0.00517117	down
CGI8_TC66074	TC66074	1.77892	0.0490652	up
CGI8_TC66537	TC66537	3.16871	0.038158	up
CGI8_TC66556	TC66556	1.45815	0.0146764	up
CGI8_TC67209	TC67209	1.3795	0.00224439	up
CGI8_TC67214	TC67214	2.50256	0.00821949	up
CGI8_TC67281	TC67281	1.75278	0.0478523	up
CGI8_TC67728	TC67728	1.33548	0.0422038	down
CGI8_TC67780	TC67780	1.44464	0.0249549	up
CGI8_TC67908	TC67908	2.09404	0.0147396	up
CGI8_TC67965	TC67965	1.40296	0.0254978	up
CGI8_TC68099	TC68099	4.19052	0.000173512	down
CGI8_TC68149	TC68149	2.82994	0.0159641	down
CGI8_TC68373	TC68373	3.13437	0.0189059	up
CGI8_TC69045	TC69045	2.69913	0.0492608	up
CGI8_TC69145	TC69145	2.49793	0.0343388	down
CGI8_TC69171	TC69171	2.24061	0.014305	up
CGI8_TC69260	TC69260	1.35208	0.0137909	down
CGI8_TC69439	TC69439	2.19357	0.0357113	up
CGI8_TC69770	TC69770	1.70403	0.0257403	up
CGI8_TC69854	TC69854	1.45175	0.034886	down
CGI8_TC69935	TC69935	2.43295	0.00973776	down
CGI8_TC70074	TC70074	1.36141	0.000489084	down
CGI8_TC70776	TC70776	2.18615	0.00879806	up
CGI8_TC71182	TC71182	1.73006	0.0223525	up
CGI8_TC71306	TC71306	2.05906	0.0231368	up
CGI8_TC71497	TC71497	4.61755	0.0403479	down
CGI8_TC71531	TC71531	1.39934	0.0121492	up
CGI8_TC71610	TC71610	2.74351	0.00867328	up
CGI8_TC71727	TC71727	5.40525	0.0469062	down
CGI8_TC71733	TC71733	2.01653	0.0243042	down
CGI8_TC72342	TC72342	2.06936	0.0183265	up
CGI8_TC72423	TC72423	1.34371	0.0008794	down
CGI8_TC72461	TC72461	1.37558	0.0488217	up
CGI8_TC72465	TC72465	2.69423	0.0244196	up
CGI8_TC72823	TC72823	2.05817	0.042224	down
CGI8_TC73971	TC73971	2.06458	0.0163977	up
CGI8_TC74458	TC74458	1.3145	0.0208674	down
CGI8_TC74588	TC74588	1.35576	0.0342036	down
CGI8_TC74796	TC74796	1.31411	0.0421246	down
CGI8_TC75180	TC75180	1.4814	0.0117624	down
CGI8_TC75267	TC75267	2.15775	0.0245609	up
CGI8_TC75357	TC75357	1.33332	0.0036019	down
CGI8_TC75413	TC75413	1.90338	0.0325195	up
CGI8_TC75458	TC75458	1.34346	0.0173133	down
CGI8_TC75658	TC75658	1.35041	0.0294396	down
CGI8_TC75827	TC75827	1.42073	0.0334471	down
CGI8_TC75904	TC75904	2.59393	0.0337882	up
CGI8_TC75927	TC75927	1.46956	0.0257773	up
CGI8_TC76095	TC76095	2.23218	0.025533	up
CGI8_TC76355	TC76355	1.36546	0.00791933	down
CGI8_TC76392	TC76392	4.56182	0.0279627	down
CGI8_TC76430	TC76430	2.17685	0.0296269	up
CGI8_TC76716	TC76716	1.77622	0.0332743	up
CGI8_TC76745	TC76745	2.92589	0.00845823	down
CGI8_TC76790	TC76790	2.59694	0.0146369	up
CGI8_TC77127	TC77127	3.60001	0.0273824	down
CGI8_TC77295	TC77295	1.64809	0.0111764	down
CGI8_TC77407	TC77407	1.80929	0.0326655	up
CGI8_TC77653	TC77653	2.13665	0.00361334	up
CGI8_TC77724	TC77724	1.69344	0.0386374	down
CGI8_TC77936	TC77936	1.72597	0.00208691	up
CGI8_TC77959	TC77959	2.58961	0.0391316	up
CGI8_TC78072	TC78072	1.76282	0.00979497	down
CGI8_TC78426	TC78426	1.9065	0.0342402	up
CGI8_TC78460	TC78460	2.17366	0.00654732	up
CGI8_TC78473	TC78473	1.39112	0.0293526	down
CGI8_TC78480	TC78480	1.4099	0.00374172	down
CGI8_TC78548	TC78548	1.56171	0.0496479	up
CGI8_TC79170	TC79170	2.31453	0.0339179	up
CGI8_TC79234	TC79234	2.26592	0.0389292	up
CGI8_TC79397	TC79397	1.60784	0.0128121	up
CGI8_TC79694	TC79694	5.77824	0.0190268	down
CGI8_TC79904	TC79904	1.30919	0.00151933	down
CGI8_TC79925	TC79925	4.21604	0.00565631	down
CGI8_TC80072	TC80072	1.5483	0.0340164	up
CGI8_TC80155	TC80155	2.96306	0.0451793	up
CGI8_TC80304	TC80304	3.19162	0.0399801	up
Cotton12_00001_030	TC68422	1.32526	0.00794875	up
Cotton12_00001_127	TC66557	1.43531	0.011991	up
Cotton12_00001_149	TC59138	1.5251	0.0271967	up
Cotton12_00001_243	TC75154	1.80009	0.0240291	down
Cotton12_00002_07	TC59488	2.7103	0.00402717	down
Cotton12_00002_27	TC73631	2.54013	0.0226086	down
Cotton12_00008_11	TC67060	2.15045	0.0479403	up
Cotton12_00020_06	TC73481	3.52278	0.00220489	down
Cotton12_00024_08	TC66576	2.6025	0.0126606	up
Cotton12_00031_06	TC69941	1.37457	0.0252305	up
Cotton12_00035_06	TC66600	1.55903	0.0437102	up
Cotton12_00037_03	TC61866	1.61625	0.00677551	down
Cotton12_00041_01	TC69608	1.39173	0.0316838	down
Cotton12_00041_04	TC75775	1.3603	0.0492848	up
Cotton12_00053_03	TC62998	1.37331	0.0143014	up
Cotton12_00053_05	TC59840	4.22341	0.0362491	down
Cotton12_00092_06	no hit	1.31812	0.0279857	down
Cotton12_00099_01	TC73445	2.74151	0.0444256	up
Cotton12_00103_03	TC59720	2.01736	0.0296432	up
Cotton12_00104_03	TC74073	1.48827	0.032265	up
Cotton12_00121_02	TC66993	1.62425	0.0488846	up
Cotton12_00150_02	TC68376	1.343	0.00546858	down
Cotton12_00160_03	TC67486	2.35549	0.0429462	up
Cotton12_00165_04	no hit	1.91964	0.00391585	up
Cotton12_00182_02	TC67101	1.31783	0.0484912	up
Cotton12_00192_01	TC67379	2.66347	0.0280055	up
Cotton12_00231_03	TC59353	2.36063	0.0422946	up
Cotton12_00252_03	TC74467	1.75344	0.0233828	down
Cotton12_00299_02	TC68944	2.33409	0.0202116	up
Cotton12_00355_01	TC71782	1.69169	0.0112012	up
Cotton12_00357_01	TC59501	1.3259	0.0461358	up
Cotton12_00394_02	TC67679	1.32201	0.0216664	down
Cotton12_00447_01	TC74327	2.45868	0.000661246	up
Cotton12_00518_01	TC66916	1.35684	0.0306093	down
Cotton12_00554_02	TC75331	2.59224	0.0141055	down
Cotton12_00578_02	TC69230	1.44309	0.00589253	up
Cotton12_00685_01	TC79797	1.31972	0.0421906	down
Cotton12_00689_01	TC60992	1.31548	0.040611	up
Cotton12_00754_02	TC60519	1.33617	0.00297553	down
Cotton12_00842_01	TC66920	1.56108	0.0367859	up
Cotton12_00887_01	TC73487	2.10997	0.0154165	up
Cotton12_00898_01	TC73797	1.58569	0.0477426	down
Cotton12_00984_02	TC71272	2.0588	0.0168571	down
Cotton12_01056_01	TC70677	1.40328	0.00884015	up
Cotton12_01087_02	no hit	1.62805	0.015308	up
Cotton12_01111_01	no hit	1.66204	0.0399789	up
Cotton12_01118_01	TC64113	4.25864	0.0467063	down
Cotton12_01191_01	TC67406	1.48392	0.0349177	down
Cotton12_01208_02	TC59967	2.7137	0.0337877	up
Cotton12_01222_02	TC75250	3.45819	0.0166716	up
Cotton12_01272_01	TC60035	2.83753	0.00908689	up
Cotton12_01446_02	DR462728	1.91808	0.0493231	down
Cotton12_01451_01	TC73606	1.80744	0.044862	up
Cotton12_01559_01	TC70244	3.14736	0.00411303	down
Cotton12_01602_01	TC69475	1.43766	0.0406356	down
Cotton12_01785_01	TC68609	1.56123	0.0079937	up
Cotton12_01825_01	TC62242	1.37583	0.0495866	down
Cotton12_02008_01	TC62042	2.82062	0.00487085	up
Cotton12_02111_01	TC60524	1.51177	0.0382528	up
Cotton12_02179_01	TC60614	2.57284	0.00312388	up
Cotton12_02285_01	TC74634	2.46008	0.0252496	up
Cotton12_02321_01	TC61061	2.28828	0.0243531	up
Cotton12_02491_01	TC74064	1.47406	0.00803234	down
Cotton12_02505_01	TC74088	2.16941	0.0469595	up
Cotton12_02557_01	TC68351	1.60642	0.0222815	up
Cotton12_02573_01	TC74153	2.28623	0.00849941	up
Cotton12_02725_01	TC79436	4.39803	0.00975725	down
Cotton12_02997_01	TC62949	2.14128	0.0421801	down
Cotton12_03014_01	TC59462	1.37297	0.0152212	down
Cotton12_03210_01	TC74366	1.34261	0.0247473	up
Cotton12_03219_01	TC75959	2.49394	0.0282036	up
Cotton12_03258_01	TC74705	1.70803	0.00503027	up
Cotton12_03262_01	TC61046	1.30326	0.0151965	up
Cotton12_03441_01	TC73761	2.05036	0.0216803	up
Cotton12_03445_01	TC59973	1.79947	0.0445228	up
Cotton12_03525_01	TC68389	1.54221	0.0209348	down
Cotton12_03740_01	TC61919	3.65183	0.00182423	down
Cotton12_03812_01	TC80134	1.91406	0.0202494	up
Cotton12_03847_01	TC77574	1.55924	0.0304692	down
Cotton12_03908_01	TC75575	2.66077	0.000405462	up
Cotton12_03945_01	TC77229	1.81339	0.0382508	up
Cotton12_03947_01	TC80318	1.33631	0.0153416	down
Cotton12_03954_01	TC78304	4.15721	0.0267207	up
Cotton12_04091_01	TC79697	1.79555	0.00337432	up
Cotton12_04255_01	TC75221	1.37769	0.0227772	up
Cotton12_04492_01	TC60632	2.34552	0.0102722	up
Cotton12_04517_01	TC72433	2.87661	0.027066	down
Cotton12_04590_01	TC74541	2.95063	0.0484592	up
Cotton12_04704_01	TC68349	3.71699	0.000468835	up
Cotton12_05114_02	no hit	4.46183	0.012604	down
Cotton12_05197_01	TC70944	3.33347	0.0300412	up
Cotton12_05272_01	TC62347	2.32271	0.0334409	down
Cotton12_05440_01	TC76327	1.52692	0.0471639	down
Cotton12_05554_01	TC70722	1.35454	0.0257294	up
Cotton12_05625_01	TC75442	4.46771	0.0266768	down
Cotton12_05688_01	TC69403	1.42964	0.0473049	up
Cotton12_05856_01	TC68180	3.34893	0.0249204	down
Cotton12_05870_01	TC70325	3.33466	0.0125204	down
Cotton12_05880_01	TC74328	2.71943	0.0267456	up
Cotton12_05911_01	TC77739	2.27232	0.0222181	down
Cotton12_05977_01	no hit	1.41437	0.00357437	down
Cotton12_06184_01	TC61220	2.00008	0.0320211	up
Cotton12_06187_01	TC74696	1.36169	0.0229634	down
Cotton12_06402_01	TC64299	2.55625	0.0374103	down
Cotton12_06622_01	TC79711	2.65022	0.0290114	down
Cotton12_06642_01	TC77136	2.87695	0.0163735	up
Cotton12_06789_01	TC59233	3.17902	0.000218409	up
Cotton12_06806_01	TC76091	1.93115	0.0210159	down
Cotton12_06824_01	no hit	1.32432	0.0491357	up
Cotton12_06838_01	TC68881	1.91141	0.0451875	down
Cotton12_06947_01	TC79732	2.14677	0.0453454	up
Cotton12_07053_01	TC74754	2.56012	0.0176969	up
Cotton12_07139_02	TC74619	2.48092	0.0018186	up
Cotton12_07233_01	no hit	1.53376	0.00294397	up
Cotton12_07479_01	TC61594	1.38036	0.00579207	down
Cotton12_07633_01	TC72005	1.73364	0.00317369	up
Cotton12_07746_01	TC66452	1.4273	0.0490151	down
Cotton12_07768_01	CO115991	3.70273	0.0425909	down
Cotton12_07855_01	TC64532	2.65738	0.000500383	up
Cotton12_07897_01	TC60461	2.88133	0.017268	up
Cotton12_07937_01	TC75237	1.81526	0.0207844	up
Cotton12_08060_01	TC75008	3.56182	0.0259063	down
Cotton12_08062_01	TC76517	1.42331	0.0345243	up
Cotton12_08422_01	TC79584	3.96579	0.00965028	down
Cotton12_08466_01	TC75961	2.26804	0.0442747	up
Cotton12_08521_01	TC62184	1.40235	0.0205647	down
Cotton12_08522_01	TC67743	2.43871	0.00172773	up
Cotton12_08529_01	TC69745	1.92377	0.016016	up
Cotton12_08738_01	TC64407	1.40673	0.0236123	down
Cotton12_08744_01	TC65351	2.65471	0.000631706	up
Cotton12_08822_01	TC63921	1.31562	0.0453825	up
Cotton12_08870_01	TC67667	2.26379	0.0153861	up
Cotton12_08885_01	TC73757	1.32957	0.0290488	up
Cotton12_08953_01	TC75739	1.34187	0.00908149	down
Cotton12_09023_01	TC78977	3.41862	0.0321611	down
Cotton12_09062_01	TC78464	1.40829	0.0135843	down
Cotton12_09076_01	TC72317	1.30163	0.0329042	up
Cotton12_09197_01	TC63845	1.69261	0.0117651	down
Cotton12_09200_01	TC61629	3.72799	0.0197197	up
Cotton12_09288_01	TC78159	1.42081	0.0334366	up
Cotton12_09395_01	TC72907	1.91165	0.0108779	up
Cotton12_09805_01	TC75366	1.33706	0.0395238	down
Cotton12_09913_01	TC77366	3.06663	0.00620667	down
Cotton12_09959_01	TC64341	2.01434	0.0252734	up
Cotton12_09962_01	no hit	1.328	0.0334494	down
Cotton12_10123_01	TC77824	2.59691	0.0114194	down
Cotton12_10371_01	TC70761	1.34689	0.0169204	up
Cotton12_10381_01	TC73237	1.65069	0.025208	up
Cotton12_10386_01	TC63159	1.31565	0.0235402	down
Cotton12_10424_01	TC77211	1.6191	0.0239469	up
Cotton12_10483_01	TC64105	1.53241	0.031738	up
Cotton12_10631_01	TC67317	1.44909	0.0432932	up
Cotton12_10676_01	TC59994	2.3457	0.0306975	down
Cotton12_10729_01	TC71428	2.82116	0.018748	down
Cotton12_10997_01	TC64127	1.58421	0.0182229	up
Cotton12_11128_01	TC78690	2.39273	0.0403852	down
Cotton12_11296_01	DT560557	1.73619	0.00303648	down
Cotton12_11809_01	TC74929	1.44002	0.0300764	up
Cotton12_11812_01	TC70083	2.08618	0.0184355	up
Cotton12_12016_01	TC77709	1.31206	0.0333085	up
Cotton12_12064_01	TC73098	1.33893	0.044989	down
Cotton12_12100_01	TC61870	1.86067	0.0176515	up
Cotton12_12181_01	no hit	1.50565	0.046159	down
Cotton12_12228_01	TC60475	1.75963	0.037873	up
Cotton12_12229_01	TC75960	1.36814	0.0262415	down
Cotton12_12297_01	TC70487	1.81965	0.0436984	up
Cotton12_12320_01	TC60387	2.6905	0.00293484	up
Cotton12_12377_01	CO123213	1.38802	0.0320343	down
Cotton12_12547_01	TC73238	1.98804	0.0165962	up
Cotton12_12667_01	TC74829	1.49244	0.0365702	up
Cotton12_12700_01	TC67509	1.92538	0.0241902	up
Cotton12_12914_01	TC72291	1.64581	0.0243684	up
Cotton12_12929_01	TC70623	1.37541	0.0258522	up
Cotton12_12933_01	TC63151	1.44465	0.0161479	down
Cotton12_12985_01	TC78105	1.31345	0.0060527	up
Cotton12_13037_01	no hit	3.10283	0.03171	down
Cotton12_13235_01	TC61361	2.70161	0.00725426	up
Cotton12_13299_01	DT560595	1.49704	0.0204495	up
Cotton12_13326_01	TC73834	1.98461	0.0185718	up
Cotton12_13327_01	TC73215	1.59281	0.00918283	up
Cotton12_13445_01	TC61476	1.67544	0.0189858	up
Cotton12_13462_01	no hit	2.82542	0.0231491	down
Cotton12_13499_02	TC79117	1.30139	0.0269778	up
Cotton12_13528_01	DN758613	2.89188	0.0369696	up
Cotton12_13629_01	TC64275	2.40108	0.0233241	down
Cotton12_13654_01	BF269483	1.47438	0.044589	up
Cotton12_13869_01	TC61035	2.74536	0.0164358	up
Cotton12_14170_01	TC68996	1.70341	0.0441201	up
Cotton12_14304_01	TC60428	2.07496	0.0197287	up
Cotton12_14555_01	TC67853	2.20774	0.00964623	up
Cotton12_14569_01	TC66702	1.57365	0.0331191	down
Cotton12_14604_01	DR462424	1.59366	0.0144937	up
Cotton12_14657_01	BQ401837	1.32596	0.0120152	up
Cotton12_14699_01	TC60549	2.10403	0.047556	down
Cotton12_14757_01	TC66134	3.66696	0.0249142	up
Cotton12_14893_01	TC73663	3.56631	0.0484285	up
Cotton12_14905_01	TC66310	1.66309	0.0347569	up
Cotton12_15091_01	DR457095	2.73619	0.0128234	up
Cotton12_15301_01	TC75104	1.69103	0.0279545	up
Cotton12_15309_01	AI727347	1.42472	0.0303383	up
Cotton12_15319_01	no hit	2.92492	0.00124018	up
Cotton12_15322_01	TC60165	2.15746	0.0251917	up
Cotton12_15538_01	TC74563	2.52316	0.0101463	up
Cotton12_15569_01	TC68679	2.77999	0.00786451	up
Cotton12_15639_01	TC74395	2.42523	0.0204478	up
Cotton12_15656_01	TC60516	1.99207	0.0259926	down
Cotton12_15805_01	TC60507	1.5181	0.0392698	down
Cotton12_15847_01	BQ401426	2.00269	0.0188475	down
Cotton12_15985_01	TC66536	3.22098	0.0305581	up
Cotton12_15999_01	TC73186	1.88675	0.0352852	up
Cotton12_16073_01	TC71375	2.1075	0.00713692	down
Cotton12_16145_01	TC73217	1.31644	0.0384278	up
Cotton12_16166_01	TC65219	1.85327	0.0407291	up
Cotton12_16251_01	TC80080	1.34306	0.028344	up
Cotton12_16310_01	TC66870	1.73769	0.00337456	up
Cotton12_16497_02	no hit	2.21093	0.0392356	down
Cotton12_16524_01	no hit	1.90234	0.0399315	up
Cotton12_16539_02	TC62107	1.38622	0.0158584	up
Cotton12_16628_01	TC72536	1.69588	0.0164745	down
Cotton12_16720_01	TC67563	1.59994	0.0498225	up
Cotton12_16781_01	BE053536	2.55405	0.0314499	up
Cotton12_16843_01	TC74230	1.78521	0.00306962	up
Cotton12_16941_01	TC73948	1.51322	0.0478302	up
Cotton12_16961_01	no hit	1.85858	0.016536	down
Cotton12_17061_01	TC66756	1.31885	0.00784249	up
Cotton12_17216_01	TC67696	2.68205	0.0276828	up
Cotton12_17277_02	CO075230	2.53122	0.00628665	up
Cotton12_17346_01	TC75453	1.38229	0.0466675	up
Cotton12_17460_01	CO108139	1.35504	0.000391707	up
Cotton12_17665_01	TC69532	1.52404	0.016048	up
Cotton12_17688_01	TC66665	1.43419	0.027203	up
Cotton12_17705_01	TC62291	1.74695	0.0390593	down
Cotton12_17765_01	TC69063	1.33952	0.0427361	up
Cotton12_17809_01	BQ406159	1.58905	0.0060675	down
Cotton12_17874_01	no hit	1.37591	0.00424392	up
Cotton12_17915_01	TC70615	1.31852	0.0430721	up
Cotton12_17981_01	CO092813	1.89778	0.0369537	up
Cotton12_18268_01	TC74595	1.41037	0.043831	up
Cotton12_18300_01	TC63909	2.80432	0.0023014	up
Cotton12_18340_01	TC67964	1.82647	0.0432713	up
Cotton12_18414_01	TC73062	1.40292	0.0202349	down
Cotton12_18548_01	TC67337	1.42898	0.0235534	down
Cotton12_18571_01	TC75118	1.31647	0.00850631	down
Cotton12_18769_01	DT544290	2.44401	0.0197693	up
Cotton12_18774_01	DR454094	2.19718	0.0392798	down
Cotton12_18781_01	TC61083	1.30608	0.0422655	down
Cotton12_18810_01	TC74039	1.3432	0.02565	down
Cotton12_18886_01	TC70474	2.63384	0.0156537	down
Cotton12_18925_01	TC73438	2.87302	0.0158272	up
Cotton12_19037_01	DR456362	1.68821	0.00692655	down
Cotton12_19051_01	DN827534	2.22472	0.00144344	up
Cotton12_19182_01	no hit	2.78757	0.0256649	up
Cotton12_19287_01	TC78022	1.85786	0.0341191	up
Cotton12_19327_01	TC76076	1.39195	0.0461818	up
Cotton12_19376_01	TC69326	2.58041	0.0302836	down
Cotton12_19492_01	TC62904	2.30234	0.0064186	down
Cotton12_19568_01	TC67460	1.74002	0.0352711	up
Cotton12_19649_01	BE055819	1.31641	0.0170047	up
Cotton12_19725_01	TC61925	1.80102	0.0347568	up
Cotton12_19803_01	TC61879	1.30086	0.0108162	up
Cotton12_19975_02	TC71112	1.62254	0.0315802	down
Cotton12_20125_02	TC64574	2.60903	0.0281176	down
Cotton12_20317_01	TC73818	2.31376	0.0392045	down
Cotton12_20466_02	TC68988	1.51749	0.0247814	up
Cotton12_20575_01	TC60726	1.36485	0.0135654	down
Cotton12_20601_01	TC65255	1.33784	0.00479789	up
Cotton12_20602_01	TC74336	1.40267	0.0193634	down
Cotton12_20642_02	TC78828	2.66818	0.0134083	down
Cotton12_20752_02	TC62061	1.81517	0.00395771	down
Cotton12_21436_02	TC67418	1.75217	0.0275918	down
Cotton12_21520_01	TC69291	1.33238	0.0304218	down
Cotton12_21585_01	TC77589	1.4057	0.0167518	up
Cotton12_21805_01	TC63948	1.35743	0.0383668	up
Cotton12_21874_01	TC62684	1.49311	0.00199532	down
Cotton12_22355_01	TC67484	1.58097	0.0201671	up
Cotton12_22980_01	TC62193	1.42763	0.0158223	up
Cotton12_23034_01	TC70470	1.33171	0.0375703	down
Cotton12_23434_01	TC62493	1.64257	0.047444	up
Cotton12_23576_01	TC61421	1.32974	0.0259321	down
Cotton12_23695_01	TC71995	1.53526	0.0495867	up
Cotton12_23748_01	BF268619	1.40736	0.0255957	down
Cotton12_23888_01	TC69040	1.38111	0.0117953	down
Cotton12_24814_01	TC63971	2.25125	0.00682333	up
Cotton12_24976_01	TC63971	1.3669	0.0125784	up
Cotton12_25122_01	TC61693	1.381	0.0113997	up
Cotton12_25189_01	TC62258	1.30905	0.00712089	down
Cotton12_25224_01	TC69404	1.50459	0.00720136	up
Cotton12_25301_01	CO078376	1.30098	0.0309006	up
Cotton12_26072_01	TC79385	1.31074	0.0466204	down
Cotton12_26198_01	no hit	1.46652	0.0322668	up
Cotton12_26785_01	TC68457	1.69912	0.0100456	up
Cotton12_27023_01	CO076041	2.21478	0.00813556	up
Cotton12_27046_01	CO121935	3.11087	0.00768449	down
Cotton12_27135_01	CO072871	1.36082	0.00611632	up
Cotton12_27593_01	no hit	1.35474	0.0231682	up
Cotton12_27825_01	TC77181	1.81886	0.0322349	up
Cotton12_27870_01	CO113507	2.42452	0.0239701	up
Cotton12_27991_01	no hit	2.06134	0.0247944	up
Cotton12_29140_01	DT459203	2.70537	0.0299979	up
Cotton12_29188_01	TC69590	2.26344	0.000426829	up
Cotton12_29330_01	TC74612	1.3284	0.0488674	up
Cotton12_29698_01	TC64036	1.46361	0.0150398	down
Cotton12_29964_01	CO084208	1.39891	0.0196633	up
Cotton12_30097_01	no hit	1.49755	0.0345768	up
Cotton12_30338_01	CO104608	1.88974	0.00605595	down
Cotton12_30436_01	no hit	1.51671	0.00467438	up
Cotton12_30449_01	TC72565	1.57435	0.0142629	down
Cotton12_30495_01	no hit	1.49277	0.0279903	up
Cotton12_30950_01	TC73054	3.36296	0.00243285	down
Cotton12_31065_01	TC61018	1.59477	0.0364832	up
Cotton12_31741_01	CO127274	1.51945	0.00867749	down
Cotton12_32201_01	TC70538	1.43918	0.00901481	down
Cotton12_32460_01	TC77989	2.37046	0.0271312	up
Cotton12_32743_01	TC59946	1.43969	0.00585545	up
Cotton12_32785_01	TC76666	5.09606	0.0107648	down
Cotton12_32923_01	TC63862	1.31584	0.0282737	down
Cotton12_33006_01	BQ401424	1.31777	0.0349055	up
Cotton12_33414_01	CO121403	2.19342	0.0278029	up
Cotton12_33476_01	DN804280	1.56644	0.0482735	up
Cotton12_33517_01	BE053812	2.41463	0.00892636	down
Cotton12_33526_01	no hit	3.61296	0.0126547	down
Cotton12_33538_01	no hit	2.25943	0.0142818	up
Cotton12_33553_01	no hit	1.32216	0.0395441	up
Cotton12_33694_01	AI054690	2.18489	0.0208955	up
Cotton12_34585_01	TC71713	1.41861	0.0381361	up
Cotton12_34711_01	DN781458	1.71202	0.0213162	down
Cotton12_34831_01	BQ405970	1.39218	0.0348388	down
Cotton12_35075_01	no hit	1.32423	0.0393033	up
Cotton12_35532_01	no hit	1.42252	0.0230651	up
Cotton12_35800_01	CO071792	1.82019	0.0389692	up
Cotton12_35906_01	TC72937	1.59911	0.0386137	up
Cotton12_35925_01	no hit	1.44512	0.0171211	up
Cotton12_35947_01	no hit	1.3248	0.0428403	up
Cotton12_36318_01	TC79587	1.33922	0.0202747	down
Cotton12_36363_01	DT461770	1.5055	0.0450683	down
Cotton12_36464_01	no hit	1.56321	0.020025	up
Cotton12_36507_01	AI055540	1.74182	0.0141137	up
Cotton12_36531_01	TC69685	2.2157	0.0260142	up
Cotton12_36852_01	no hit	4.69793	0.0303732	down
Cotton12_37150_01	DT459278	2.56868	0.0256985	down
Cotton12_37681_01	CO108968	2.55915	0.0288376	up
Cotton12_37764_01	TC71775	1.44617	0.00971421	up
Cotton12_37797_01	BE055711	1.60827	0.00128882	up
Cotton12_37890_01	no hit	1.30308	0.00268048	up
Cotton12_38442_01	TC65364	1.39227	0.00990308	up
Cotton12_38508_01	TC61901	1.31524	0.00383441	up
Cotton12_38860_01	TC63939	1.32637	0.035461	down
Cotton12_38888_01	TC80112	1.76995	0.0196279	up
Cotton12_39070_01	CO496762	1.37162	0.000338863	down
Cotton12_39199_01	TC60626	1.41116	0.0302153	down
Cotton12_39790_01	no hit	1.44568	0.0275718	down
Cotton12_39816_01	TC70611	1.36598	0.0248508	up
Cotton12_39981_01	TC78030	2.10454	0.00845033	up
Cotton12_41021_01	no hit	2.83076	0.0211693	down
Cotton12_41158_01	TC75930	2.19884	0.00807445	up
Cotton12_41354_01	no hit	2.94864	0.0297694	down
Cotton12_41388_01	TC76593	1.46268	0.0467031	up
Cotton12_AF034130	TC78192	2.17372	0.01487	up
Cotton12_AF159229	CD486136	2.17864	0.0346044	up
Cotton12_AI732033	no hit	2.1649	0.0197188	up
Cotton12_AJ458442	no hit	1.92833	0.0242726	up
Cotton12_AY189719	no hit	1.44316	0.0186666	up
Cotton12_AY189970	TC74818	5.21274	0.0448189	down
Cotton12_AY779338	AI731712	1.5002	0.0485296	up
Cotton12_CGI8_CO103813	no hit	1.71981	0.0105054	down
Cotton12_CGI8_CO110633	no hit	1.39124	0.0437105	up
Cotton12_CGI8_TC58959	no hit	1.87374	0.0113423	up
Cotton12_CGI8_TC59134	AI054491	2.456	0.0293902	up
Cotton12_CGI8_TC59260	CO498908	2.7007	0.029259	up
Cotton12_CGI8_TC59362	TC60923	2.96667	0.0192963	up
Cotton12_CGI8_TC59609	no hit	3.57171	0.0383159	up
Cotton12_CGI8_TC59763	AI054493	2.42144	0.00346894	up
Cotton12_CGI8_TC59989	BQ405478	1.91542	0.0383171	up
Cotton12_CGI8_TC60051	TC59087	1.37432	0.0406065	up
Cotton12_CGI8_TC60220	CO115051	2.24165	0.00488035	down
Cotton12_CGI8_TC60462	BG440006	1.59816	0.0380983	up
Cotton12_CGI8_TC60663	no hit	1.63888	0.0223999	down
Cotton12_CGI8_TC60772	CO108299	1.30557	0.0397978	up
Cotton12_CGI8_TC61666	CO112055	2.27273	0.030542	up
Cotton12_CGI8_TC65892	CO124323	1.57335	0.00206605	down
Cotton12_CGI8_TC66366	DT459624	1.83989	0.029039	down
Cotton12_CGI8_TC66573	no hit	1.43437	0.0371338	up
Cotton12_CGI8_TC66714	BG441888	2.49509	0.0499794	up
Cotton12_CGI8_TC66809	CO495246	1.5493	0.015347	down
Cotton12_CGI8_TC66920	BF276934	2.08644	0.019121	up
Cotton12_CGI8_TC66975	TC77705	1.57428	0.0086952	up
Cotton12_CGI8_TC66987	TC64046	1.73526	0.0289867	up
Cotton12_CGI8_TC67021.1	DT461248	2.80034	0.0420915	up
Cotton12_CGI8_TC67060.1	CO102125	1.39	0.0350736	up
Cotton12_CGI8_TC67185	TC68000	1.51404	0.0161802	up
Cotton12_CGI8_TC67521	DR459285	1.31053	0.0346615	down
Cotton12_CGI8_TC67638	no hit	1.84777	0.0217104	up
Cotton12_CGI8_TC67950	TC64290	1.3186	0.0156	down
Cotton12_CGI8_TC68565.1	AI054905	1.63858	0.041499	up
Cotton12_CGI8_TC69404	DV849475	3.14767	0.0343282	down
Cotton12_CGI8_TC71338	DT052433	2.70396	0.0218427	up
Cotton12_CGI8_TC72660	BE053946	3.45976	0.018864	down
Cotton12_CGI8_TC73520.2	no hit	1.53279	0.0482684	up
Cotton12_CGI8_TC73667	BF273989	2.47197	0.0392096	down
Cotton12_CGI8_TC74212	no hit	2.69296	0.0353111	up
Cotton12_CGI8_TC74228	TC71134	1.98115	0.0419378	up
Cotton12_CGI8_TC74573	DR456127	1.70614	0.00618573	up
Cotton12_CGI8_TC74888	no hit	2.72894	0.0063644	up
Cotton12_CGI8_TC75039	no hit	1.34211	0.0420055	down
Cotton12_CGI8_TC76117	no hit	1.42052	0.00813544	up
Cotton12_CGI8_TC76359.1	TC68549	3.62635	0.0221653	up
Cotton12_CGI8_TC77852	DN801502	1.58755	0.0326834	up
Cotton12_CGI8_TC77941	no hit	1.93478	0.01744	up
Cotton12_CL4865Contig1	CO497932	2.06803	0.0368315	down
Cotton12_GRContig7113	no hit	1.79218	0.00319752	up
nnn020	BF268714	2.81888	0.042035	up
orf127	BF269778	1.34629	0.0246811	down
TAMU_TC3278	no hit	1.33328	0.0057605	down
TAMU_TC3298	TC60252	1.39478	0.00740744	down
TAMU_TC3967	no hit	1.58642	0.0470037	down
TC5380	TC69506	2.4445	0.0463916	down
TC6882	TC71744	1.47064	0.0337505	up
TC7489	TC64763	1.51818	0.042888	down
trnW	TC70456	3.74281	0.0205917	up
	TC74491
	no hit
	DR458367
	AI727763
	TC61236
	AI054970
	CO107641
	no hit
	BG445881
	no hit
	DT467122
	no hit
	no hit
	TC59377
	no hit
	TC63762
	no hit
	AI725781
	TC63695
	TC64599
	TC75757
	TC60552
	TC62791
	TC59425
	TC64394
	TC75216
	BQ402817
	DV849207
	DV848770
	BQ408874
	TC70771
	BQ404885
	DT462348
	TC78697
	DT462205
	TC69103
	no hit
	TC62892
	TC75991
	CO114040
	TC77040
	AI730054
	TC68588
	TC61756
	no hit
	no hit
	DT468441
	DR458940
	no hit
	TC68083
	TC79775
	TC72039
	TC80217
	no hit
	no hit
	TC77781
	TC66790
	TC66790
	no hit
	no hit
	DR454103
	no hit
	AI055325
	no hit
	no hit
	BG442689
	CO497707
	TC61884
	TC67941
	no hit
	no hit
	TC69080
	TC76701
	TC61521
	BF268795
	no hit
	DT455721
	no hit
	TC65880
	TC71769
	DV850267
	BM359709
	TC69657
	TC72511
	CO498608
	BG442570
	BG442570
	no hit
	TC71402
	BF268339
	TC60723
	no hit
	CO497601
	CO099117
	no hit
	DN803924
	DN800036
	TC77132
	TC65599
	no hit
	no hit
	TC60802
	BF269829
	no hit
	AF034130
	AF159229
	AF336278
	AF361893
	AF538680
	AI732033
	AJ458442
	AJ458442
	AY074794
	AY116159
	AY189719
	AY189970
	AY189970
	AY476737
	AY779338
	AY821908
	CO103813
	CO110633
	TC58959
	TC59134
	TC59137
	TC59253
	TC59260
	TC59355
	TC59362
	TC59609
	TC59672
	TC59763
	TC59789
	TC59973
	TC59989
	TC59989
	TC60051
	TC60122
	TC60169
	TC60220
	TC60462
	TC60663
	TC60772
	TC61016
	TC61405
	TC61666
	TC61850
	TC61909
	TC62160
	TC62182
	TC62223
	TC62767
	TC63415
	NP385860
	TC65892
	TC66230
	TC66235
	TC66243
	TC66314
	TC66349
	TC66366
	TC66367
	TC66573
	TC66583
	TC66683
	TC66714
	TC66798
	NP385948
	TC66920
	TC66960
	TC66975
	TC66987
	TC67021
	TC67060
	TC67185
	TC67270
	TC67521
	TC67638
	TC67950
	TC68565
	TC68565
	TC69160
	TC69243
	TC69404
	TC69508
	TC71212
	TC71338
	TC72660
	TC73520
	TC73520
	TC73667
	TC73685
	TC74136
	TC74212
	TC74228
	TC74339
	TC74510
	TC74573
	TC74708
	TC74769
	TC74888
	TC75039
	TC75103
	TC76030
	TC76054
	TC76117
	TC76359
	TC76359
	TC76600
	TC77160
	TC77852
	TC77941
	TC77941
	TC79047
	TC62890
	TC60285
	D88417
	TC67455
	TC61241
	TC59253
	TC59255
	CO104495
	CO104495
	TC60051
	S79308
	no hit
	no hit
	no hit
	no hit
	TC75175
	TC60246
	TC66287
	TC68326
	TC75063
	TC73273
	TC67099
	TC66635
	TC73732
	TC67053
	BQ408358
	TC74838
	TC67312
	TC74613
	TC59257
	TC68717
	TC75381
	TC70361
	TC76713
	TC68446
	TC76418
	no hit
	no hit
	no hit

## Sheet: #6
Supplementary Table 1. List of differentially expressed genes
2 DPA (Epidermis ) vs. 0 DPA (Epidermis)				Up/Down in 0 DPA (epidermis)
Oligo ID	Gene ID	Fold Change	P value	Regulation
AI054837	TC67965	1.3209	0.0499274	down
AI727135	AI054837	1.50011	0.0399026	down
AI731802	AI727135	1.34017	0.0109043	down
AW587449	AI731802	1.56098	0.0216949	down
AW587486	AW587449	1.72323	0.0436546	down
AW587494	AW587486	1.63409	0.0391369	down
AW587509	AW587494	1.33394	0.0405156	down
BE054985	AW587509	2.02777	0.04386	down
BF268912	BE054985	1.68481	0.0315966	down
BF269543	BF268912	1.37392	0.00738039	down
BF271751	BF269543	1.30919	0.0470378	up
BF276243	BF271751	1.75022	0.0225049	up
BF276513	BF276243	1.52814	0.0105996	down
BF279440	BF276513	1.99064	0.0162275	down
BG441034	BF279440	1.31041	0.0271715	up
BG442072	BG441034	1.68715	0.0352117	down
BG442745	BG442072	2.48535	0.00261859	down
BG443420	BG442745	1.40377	0.0174114	down
BG444510	BG443420	2.39572	0.0119464	down
BG444687	BG444510	1.48981	0.00467161	down
BG447301	BG444687	1.3763	0.0101269	down
CGI8_AW187576	BG447301	2.71212	0.00127914	down
CGI8_BE052740	AW187576	1.35447	0.0388337	up
CGI8_BE054702	BE052740	1.35027	0.0444029	down
CGI8_BM358355	BE054702	1.50769	1.56479e-05	down
CGI8_BQ414424	BM358355	1.32852	0.00184246	up
CGI8_BQ414547	BQ414424	1.4519	0.0133716	up
CGI8_CA994109	BQ414547	1.77912	0.00875316	down
CGI8_CO086005	CA994109	1.68826	0.000661001	down
CGI8_CO093386	CO086005	1.41345	0.0255411	down
CGI8_CO491588	CO093386	1.35871	0.00267874	down
CGI8_DN780874	CO491588	1.61795	0.00417782	up
CGI8_DN800668	DN780874	1.35059	0.00561335	down
CGI8_DN817130	DN800668	1.48591	0.0348499	down
CGI8_DR452546	DN817130	1.9988	0.00362966	down
CGI8_DR458262	DR452546	1.33296	0.0376955	up
CGI8_DR458575	DR458262	1.40798	0.0414136	down
CGI8_DR458760	DR458575	1.48864	0.0226096	down
CGI8_DR460765	DR458760	1.8157	0.011971	down
CGI8_DR461488	DR460765	1.30919	0.00796008	down
CGI8_DR463904	DR461488	1.56654	0.0347159	down
CGI8_DT459198	DR463904	2.05582	0.0295459	down
CGI8_DT526947	DT459198	1.55994	0.0476519	down
CGI8_DT527412	DT526947	1.56803	0.0442275	down
CGI8_DT565828	DT527412	1.31094	0.0241449	up
CGI8_DT567824	DT565828	1.45523	0.00396355	down
CGI8_TC59029	DT567824	1.53953	0.00563328	down
CGI8_TC59121	TC59029	1.38937	0.0071896	up
CGI8_TC59328	TC59121	1.58258	0.0424099	down
CGI8_TC59904	TC59328	1.40725	0.045634	down
CGI8_TC60004	TC59904	1.38803	0.0419061	down
CGI8_TC60076	TC60004	2.3844	0.00172641	down
CGI8_TC60113	TC60076	1.53712	0.0399969	down
CGI8_TC60155	TC60113	1.49535	0.0499189	down
CGI8_TC60521	TC60155	1.33011	0.00209666	down
CGI8_TC60665	TC60521	1.52371	0.00610916	down
CGI8_TC61045	TC60665	1.37704	0.00093827	down
CGI8_TC61096	TC61045	1.53845	0.00334807	down
CGI8_TC61163	TC61096	1.42038	0.0204139	down
CGI8_TC61224	TC61163	1.68066	0.016411	down
CGI8_TC61396	TC61224	1.83657	0.0440843	down
CGI8_TC61839	TC61396	1.59221	0.0206176	down
CGI8_TC62161	TC61839	1.31775	0.0306181	down
CGI8_TC62356	TC62161	1.30821	0.0495947	up
CGI8_TC62414	TC62356	1.58973	0.00214117	down
CGI8_TC62430	TC62414	1.52774	0.0443869	up
CGI8_TC62544	TC62430	1.50375	0.0464873	down
CGI8_TC62578	TC62544	1.32548	0.00212192	up
CGI8_TC62691	TC62578	1.50213	0.0480362	down
CGI8_TC62809	TC62691	1.31879	0.00863336	down
CGI8_TC62985	TC62809	1.32586	0.0093946	down
CGI8_TC63030	TC62985	1.44673	0.0019412	down
CGI8_TC63395	TC63030	1.31061	0.0419247	down
CGI8_TC63432	TC63395	1.39596	0.0294412	down
CGI8_TC63449	TC63432	1.47468	0.0136062	down
CGI8_TC63470	TC63449	1.62743	0.0415242	down
CGI8_TC63768	TC63470	1.44624	0.0414944	down
CGI8_TC63896	TC63768	1.30704	0.0462525	down
CGI8_TC64030	TC63896	1.6294	0.0455718	down
CGI8_TC64335	TC64030	1.31303	0.0140046	down
CGI8_TC65423	TC64335	1.3215	0.0149575	down
CGI8_TC65452	TC65423	1.46453	0.0411881	up
CGI8_TC65502	TC65452	1.54731	0.0492677	down
CGI8_TC66193	TC65502	1.37095	0.0474838	down
CGI8_TC66295	TC66193	2.36371	0.00504744	up
CGI8_TC66818	TC66295	1.47177	0.00308575	down
CGI8_TC66856	TC66818	1.30366	0.0462204	down
CGI8_TC66962	TC66856	1.33321	0.0400961	down
CGI8_TC67281	TC66962	1.36335	0.0418608	up
CGI8_TC67299	TC67281	1.63022	0.012034	down
CGI8_TC67429	TC67299	1.46992	0.0106083	down
CGI8_TC67472	TC67429	1.55826	0.0497759	down
CGI8_TC67965	TC67472	1.7711	0.0127429	down
CGI8_TC68146	TC68146	1.84021	0.026749	down
CGI8_TC68566	TC68566	1.54624	0.0453162	down
CGI8_TC68610	TC68610	1.31508	0.00851228	down
CGI8_TC68662	TC68662	1.30654	0.035563	down
CGI8_TC69034	TC69034	1.67618	0.000240354	up
CGI8_TC69314	TC69314	1.46551	0.049104	down
CGI8_TC69770	TC69770	1.39496	0.0364959	down
CGI8_TC70074	TC70074	1.689	0.00455466	down
CGI8_TC70134	TC70134	1.41496	0.000570827	down
CGI8_TC71182	TC71182	1.36779	0.0232193	up
CGI8_TC71206	TC71206	1.35592	0.0159511	down
CGI8_TC71492	TC71492	1.58584	0.0472199	down
CGI8_TC71604	TC71604	1.7685	0.0275573	down
CGI8_TC71793	TC71793	1.43253	0.0288436	down
CGI8_TC71873	TC71873	1.3123	0.0437012	down
CGI8_TC71980	TC71980	1.55238	0.000406398	down
CGI8_TC72453	TC72453	1.47094	0.0260381	down
CGI8_TC72837	TC72837	1.87808	0.000827952	down
CGI8_TC72932	TC72932	1.30272	0.0104923	up
CGI8_TC73178	TC73178	1.71648	0.0165464	down
CGI8_TC73936	TC73936	1.93667	0.0480921	down
CGI8_TC73991	TC73991	1.66799	0.0400365	down
CGI8_TC74214	TC74214	1.74173	0.0425312	down
CGI8_TC74334	TC74334	2.05137	0.0452247	down
CGI8_TC74948	TC74948	1.31471	0.043169	up
CGI8_TC74985	TC74985	1.34382	0.0340922	down
CGI8_TC75125	TC75125	1.56534	0.0129975	down
CGI8_TC75141	TC75141	1.89602	0.0416468	down
CGI8_TC75206	TC75206	1.35956	0.017766	down
CGI8_TC75224	TC75224	1.34734	0.0310287	down
CGI8_TC75436	TC75436	1.4141	0.040516	down
CGI8_TC76083	TC76083	1.45573	0.0409421	down
CGI8_TC76095	TC76095	1.47778	0.0435586	up
CGI8_TC76157	TC76157	1.43023	0.013683	down
CGI8_TC76245	TC76245	1.63653	0.0491619	down
CGI8_TC76320	TC76320	1.36208	0.0469139	up
CGI8_TC76480	TC76480	1.39795	0.0328817	down
CGI8_TC76716	TC76716	1.79156	0.0415166	up
CGI8_TC76793	TC76793	1.42399	0.00226149	up
CGI8_TC77170	TC77170	1.39982	0.0440015	down
CGI8_TC77564	TC77564	1.90074	0.00731606	down
CGI8_TC78447	TC78447	1.64894	0.0400465	down
CGI8_TC78514	TC78514	1.42411	0.048	up
CGI8_TC78728	TC78728	1.33166	0.0139352	up
CGI8_TC79247	TC79247	1.41258	0.0133646	up
CGI8_TC79446	TC79446	1.74139	0.0347141	down
CGI8_TC79677	TC79677	1.46036	0.0405005	down
CGI8_TC79841	TC79841	1.48548	0.0156251	down
CGI8_TC80033	TC80033	1.30061	0.0449054	up
Cotton12_00001_083	TC60476	1.55847	0.048516	down
Cotton12_00001_087	BF277413	1.40126	0.0244366	down
Cotton12_00001_149	TC59138	1.50252	0.0158474	down
Cotton12_00024_08	TC66576	1.82085	0.00309647	up
Cotton12_00028_02	AW666672	1.63534	0.0125823	down
Cotton12_00048_04	TC59694	1.43937	0.0445419	down
Cotton12_00098_01	TC73493	1.38567	0.0329568	up
Cotton12_00104_03	TC74073	1.34306	0.0420286	down
Cotton12_00326_01	DR462075	1.60446	0.0232618	down
Cotton12_00363_02	TC77800	1.72551	0.00483932	down
Cotton12_00392_02	TC73359	2.1958	7.32014e-05	down
Cotton12_00426_02	TC64684	1.38299	0.000701984	down
Cotton12_00699_02	TC61250	1.70892	0.00264535	down
Cotton12_00842_01	TC66920	1.32458	0.0457407	down
Cotton12_00945_02	TC66965	1.56621	0.0101047	down
Cotton12_00955_01	TC60042	1.30714	0.0346025	down
Cotton12_01271_02	TC74013	1.46047	0.0174023	down
Cotton12_01308_01	TC68024	1.50293	0.00497262	down
Cotton12_01315_01	TC78808	1.55812	0.0194908	down
Cotton12_01367_01	BF274919	1.4596	0.0385454	down
Cotton12_01454_01	TC62273	1.73705	0.0292554	down
Cotton12_01572_01	TC61026	1.35323	0.0394519	down
Cotton12_01625_01	TC60321	1.76863	0.0135519	down
Cotton12_01691_01	TC61454	1.60245	0.0124654	down
Cotton12_01712_01	TC62715	1.37079	0.0489824	down
Cotton12_01786_01	TC76160	2.31766	0.0167141	down
Cotton12_01866_01	TC61992	1.412	0.000312416	down
Cotton12_01908_01	TC64079	1.56042	0.0218297	up
Cotton12_02042_01	TC71572	1.62652	0.035524	down
Cotton12_02079_01	TC67499	1.73599	0.0113547	down
Cotton12_02090_01	TC74961	2.08684	0.00218325	down
Cotton12_02128_01	TC74991	1.43879	0.0477823	down
Cotton12_02132_01	TC77085	1.99608	0.03488	down
Cotton12_02353_01	TC72487	1.47062	0.0339079	down
Cotton12_02356_01	TC65208	1.80584	0.0422495	down
Cotton12_02651_01	TC74692	1.5256	0.0474211	down
Cotton12_02666_01	no hit	1.81612	0.0190828	down
Cotton12_03025_01	TC69187	1.54732	0.0294079	down
Cotton12_03100_02	CO129693	1.77638	0.0467781	up
Cotton12_03219_01	TC75959	2.45282	0.040639	up
Cotton12_03252_01	TC76817	1.38279	0.0411356	down
Cotton12_03258_01	TC74705	2.73183	0.00287302	down
Cotton12_03291_01	TC69021	1.33751	0.000309911	down
Cotton12_03343_01	TC69271	2.02353	0.00330702	down
Cotton12_03446_01	TC60605	2.29904	0.00331208	down
Cotton12_03448_01	TC67634	1.41632	0.00054061	down
Cotton12_03847_01	TC77574	1.53853	0.0442189	down
Cotton12_03995_01	TC61987	1.55855	0.00699629	up
Cotton12_04024_01	TC68672	1.32863	0.0485725	down
Cotton12_04066_01	TC65930	2.10207	0.0295089	up
Cotton12_04105_01	TC68329	1.55784	0.0444921	down
Cotton12_04191_01	TC73049	1.40676	0.00584917	down
Cotton12_04209_01	TC62849	1.37759	0.047335	up
Cotton12_04213_01	TC69257	1.3508	0.0122667	down
Cotton12_04325_01	DT467894	1.73005	0.00966601	up
Cotton12_04336_01	TC60795	1.34533	0.0489154	down
Cotton12_04337_01	BG443683	1.30208	0.0109766	down
Cotton12_04608_01	AW186738	1.62123	0.0450583	down
Cotton12_04747_01	TC70803	1.64055	0.0401281	down
Cotton12_04781_01	TC63995	1.43087	0.00121167	down
Cotton12_04782_01	TC60472	1.85633	0.0219617	down
Cotton12_04800_01	TC58952	1.51107	0.048254	down
Cotton12_04955_01	TC68431	1.35449	0.00165702	down
Cotton12_04998_01	TC72267	1.5101	0.0443499	down
Cotton12_05037_01	TC63002	1.31413	0.0486073	down
Cotton12_05075_01	TC76478	1.37093	0.0471139	down
Cotton12_05136_01	TC61311	1.38692	0.0315699	down
Cotton12_05411_01	TC75691	1.38655	0.0434914	down
Cotton12_05483_01	TC75188	1.42434	0.00676519	down
Cotton12_05588_01	TC69028	1.31488	0.0141642	down
Cotton12_05753_01	no hit	2.0481	0.0178826	up
Cotton12_05768_01	TC68926	1.49826	0.0204774	down
Cotton12_05785_01	TC71638	1.32762	0.0491217	down
Cotton12_05803_01	TC63093	1.73026	0.0111962	down
Cotton12_06068_01	TC63906	1.44805	0.0355618	down
Cotton12_06108_01	no hit	1.40354	0.0171201	down
Cotton12_06406_01	TC63043	1.59037	0.0153286	down
Cotton12_06426_01	TC59978	1.48048	0.0457024	down
Cotton12_06495_01	TC79678	1.71297	0.0124739	down
Cotton12_06507_01	TC64985	1.68554	0.0169135	down
Cotton12_06545_01	no hit	1.63135	0.0325821	down
Cotton12_06644_01	TC70115	1.81882	0.00556318	down
Cotton12_06676_01	TC61613	1.48103	0.0224617	down
Cotton12_06852_01	TC73079	1.38818	0.0118779	down
Cotton12_06876_01	TC72558	1.68008	0.0128667	down
Cotton12_06914_01	CO120128	1.31706	0.0170496	down
Cotton12_07132_01	TC64561	1.31276	0.00183402	down
Cotton12_07275_01	TC66201	1.35001	0.0453738	down
Cotton12_07749_01	TC71317	1.30998	0.00898648	down
Cotton12_07900_01	TC63332	1.3159	0.0401547	up
Cotton12_08028_01	TC67925	1.3844	0.0482575	down
Cotton12_08135_01	CO132137	1.56936	0.02964	down
Cotton12_08142_01	TC60375	2.31468	0.000453951	down
Cotton12_08232_01	TC77458	1.59638	0.0466692	down
Cotton12_08509_01	CO073281	1.3537	0.0138254	down
Cotton12_08905_01	TC72002	1.32491	0.0133707	down
Cotton12_08995_01	TC62245	1.61475	0.0289455	down
Cotton12_09080_01	TC65651	1.96355	0.0191975	down
Cotton12_09093_01	TC75054	2.38768	0.00465509	down
Cotton12_09304_01	TC60642	1.48037	0.0111354	down
Cotton12_09429_01	TC66885	1.37501	0.0473886	down
Cotton12_09475_01	TC63249	1.32591	0.0187296	down
Cotton12_09665_01	TC68467	1.31815	0.0350036	down
Cotton12_09670_01	BQ408638	1.4985	0.00470286	down
Cotton12_09701_01	TC60404	1.41173	0.0155077	down
Cotton12_09741_01	TC69964	1.53664	0.0184189	down
Cotton12_09985_01	TC75903	1.36443	0.0477921	down
Cotton12_10030_01	TC66508	2.22238	0.0052062	down
Cotton12_10167_01	TC68889	1.53384	0.0219884	down
Cotton12_10187_01	TC79699	1.40486	0.0451022	down
Cotton12_10408_01	TC64033	1.96036	0.0415361	up
Cotton12_10460_01	TC75158	1.31515	0.017995	down
Cotton12_10512_01	TC67840	1.61486	0.0264646	down
Cotton12_10701_01	TC67447	1.52831	0.0160245	down
Cotton12_10712_01	TC62726	1.50638	0.0494166	down
Cotton12_10742_01	TC61681	1.66667	0.00440262	down
Cotton12_10762_01	TC67979	1.50741	0.0167361	down
Cotton12_10863_01	TC70060	1.64718	0.0489058	down
Cotton12_10875_01	no hit	1.50432	0.00633449	down
Cotton12_10915_01	TC80283	1.40585	0.0029384	down
Cotton12_11151_01	DT458844	2.03614	0.0109264	down
Cotton12_11334_01	no hit	1.74265	0.00100963	down
Cotton12_11473_01	TC79640	1.53207	0.0364588	down
Cotton12_11505_01	TC73462	1.78844	0.0447834	down
Cotton12_12142_02	no hit	1.36645	0.0113233	down
Cotton12_12162_01	BF277534	1.44494	0.0285123	down
Cotton12_12228_01	TC60475	1.77103	0.00242131	down
Cotton12_12348_01	TC60273	1.78859	0.0119641	down
Cotton12_12403_01	TC68350	1.56563	0.0303998	down
Cotton12_12542_01	TC75029	1.31435	0.0466684	down
Cotton12_12546_01	no hit	1.37068	0.0411414	up
Cotton12_12581_01	DT572279	1.58555	0.0112736	down
Cotton12_12596_01	TC72643	1.35062	0.0427493	down
Cotton12_12636_01	TC60007	1.3551	0.011927	down
Cotton12_12700_01	TC67509	1.61029	0.0148197	down
Cotton12_12755_01	TC70275	1.30304	0.0369633	down
Cotton12_12758_01	TC75594	1.35724	0.0321485	down
Cotton12_12770_01	TC59104	1.3978	0.0109207	down
Cotton12_12891_01	TC67136	1.31375	0.00374422	down
Cotton12_12987_01	no hit	2.20424	0.000296336	down
Cotton12_13053_01	TC75663	1.42155	0.0482984	down
Cotton12_13218_01	BF278830	1.83241	0.00462658	down
Cotton12_13248_02	TC72917	1.31824	0.0470695	down
Cotton12_13256_01	TC63895	1.3898	0.0284961	down
Cotton12_13279_01	BE052660	1.56539	0.047085	down
Cotton12_13445_01	TC61476	1.45358	0.0458123	down
Cotton12_13528_01	DN758613	1.77275	0.0453865	up
Cotton12_13539_01	TC78139	1.43348	0.00822731	down
Cotton12_13563_01	TC68758	1.70486	0.0413073	down
Cotton12_13586_01	BF274496	2.07284	0.0365551	down
Cotton12_13654_01	BF269483	1.63313	0.0480308	down
Cotton12_13703_01	TC70808	1.55446	0.0209198	down
Cotton12_13841_01	AI728123	1.47075	0.0231321	down
Cotton12_13842_01	TC65592	1.43361	0.0497121	down
Cotton12_14162_01	TC66302	1.68514	0.0263031	down
Cotton12_14179_01	TC59411	1.44027	0.0105682	down
Cotton12_14218_01	no hit	1.38681	0.00952877	up
Cotton12_14265_01	TC70069	1.37622	0.0168202	down
Cotton12_14535_01	TC74949	1.54037	0.0413209	down
Cotton12_14537_02	CO111627	1.32045	0.0402862	down
Cotton12_14569_01	TC66702	1.72641	0.00622386	down
Cotton12_14645_01	TC76034	1.35771	0.00852517	down
Cotton12_14657_01	BQ401837	1.38456	0.0346976	down
Cotton12_14893_01	TC73663	2.94471	0.0195305	up
Cotton12_14905_01	TC66310	5.11165	0.00297505	up
Cotton12_14932_01	TC68296	1.66697	0.041587	down
Cotton12_15172_01	TC62065	1.35699	0.00470041	down
Cotton12_15183_01	CO120752	2.14393	0.0275279	down
Cotton12_15295_01	DR454525	1.8872	0.0484562	down
Cotton12_15309_01	AI727347	1.37316	0.0297309	down
Cotton12_15323_01	TC75717	1.50189	0.0291986	down
Cotton12_15326_01	TC75490	1.34668	0.0416406	down
Cotton12_15372_01	TC70443	1.31324	0.0482946	down
Cotton12_15390_01	DT544725	1.4773	0.0157006	down
Cotton12_15450_01	TC60550	1.37251	0.0322306	down
Cotton12_15606_01	TC67169	1.71642	0.0281638	down
Cotton12_15665_01	TC64462	1.41205	0.0153669	down
Cotton12_15805_01	TC60507	1.70248	0.0118165	down
Cotton12_15847_01	BQ401426	1.32707	0.0357172	down
Cotton12_15942_01	TC69186	1.49602	0.0269507	down
Cotton12_15974_01	TC77553	1.36422	0.0322082	down
Cotton12_16030_01	TC62013	1.70984	0.0106213	down
Cotton12_16051_01	TC62475	1.37414	0.0407009	down
Cotton12_16132_01	no	1.37488	0.0210701	down
Cotton12_16198_01	TC77746	1.54309	0.000150646	down
Cotton12_16292_01	TC72737	1.42693	0.0497314	down
Cotton12_16646_01	TC59724	1.52146	0.0126082	down
Cotton12_16660_02	CO103434	1.39402	0.0387705	down
Cotton12_16665_01	TC61725	1.60127	0.0294202	down
Cotton12_16748_01	TC75271	1.87883	0.0496486	down
Cotton12_16779_01	TC60817	1.30958	0.0126127	down
Cotton12_16877_03	TC65385	1.59163	0.0326811	down
Cotton12_17061_01	TC66756	1.31643	0.0428528	down
Cotton12_17249_01	TC71303	1.57873	0.0378972	down
Cotton12_17373_01	TC75825	1.42955	0.037965	down
Cotton12_17474_01	TC68936	1.53771	0.0499355	down
Cotton12_17633_01	TC61277	1.70665	0.0148499	down
Cotton12_17641_01	TC66289	1.63031	0.0458641	down
Cotton12_17651_01	TC63303	2.14057	0.010595	down
Cotton12_17676_01	TC77164	1.42442	0.0455091	down
Cotton12_17758_01	TC67342	1.5178	0.0227531	down
Cotton12_18030_01	TC61387	1.46996	0.0458891	down
Cotton12_18042_01	TC78525	1.51685	0.0279857	down
Cotton12_18191_01	TC61372	1.40526	0.00738808	down
Cotton12_18268_01	TC73438	1.62115	0.00520342	down
Cotton12_18332_01	TC70752	2.31032	0.0109354	down
Cotton12_18335_01	BG443462	1.69315	0.0323073	down
Cotton12_18428_01	TC71339	1.4214	0.0455047	down
Cotton12_18575_01	TC65252	1.36513	0.0418414	down
Cotton12_18691_01	TC67129	1.67682	0.0469844	down
Cotton12_18943_01	TC70919	1.58792	0.0130451	down
Cotton12_19020_01	TC62193	1.35659	0.04503	down
Cotton12_19044_01	DN801451	2.22352	0.0163054	down
Cotton12_19119_01	no hit	1.31696	0.0275882	up
Cotton12_19123_01	TC77920	1.32449	0.048367	down
Cotton12_19279_01	TC68432	1.82175	0.00700566	down
Cotton12_19362_01	TC69441	1.31226	0.030344	down
Cotton12_19390_01	TC60969	1.61434	0.0406653	down
Cotton12_19410_01	TC68915	1.75546	0.0483245	down
Cotton12_19472_01	TC75084	1.50603	0.0422515	down
Cotton12_19492_01	TC69404	1.38131	0.0159036	down
Cotton12_19631_01	TC73972	1.45918	0.0459298	down
Cotton12_19651_01	TC63851	1.30478	0.0487513	down
Cotton12_20045_02	TC78428	1.64841	0.0445813	down
Cotton12_20103_02	TC64571	1.40217	0.0447159	down
Cotton12_20312_02	TC70948	1.65526	0.0196768	down
Cotton12_21262_01	TC63365	1.65488	0.0377756	down
Cotton12_21366_01	TC59946	1.32412	0.0432583	down
Cotton12_23359_01	TC79136	1.36957	0.0454282	down
Cotton12_23657_01	DT053609	1.34332	0.00208121	down
Cotton12_24084_01	TC63557	1.35597	0.00422853	down
Cotton12_24674_01	TC74112	1.33929	0.0197887	down
Cotton12_24980_01	BF274706	1.7353	0.0204515	down
Cotton12_26454_01	TC79287	1.67734	0.0329761	down
Cotton12_26537_01	TC64950	1.31427	0.0193085	down
Cotton12_26592_01	BQ404934	1.37157	0.000886457	down
Cotton12_27878_01	DT459649	1.39854	0.00660838	down
Cotton12_28071_01	BF276348	1.89252	0.0130298	down
Cotton12_28076_01	TC62547	1.53606	0.0170056	down
Cotton12_28553_01	no hit	1.5709	0.00315681	down
Cotton12_28952_01	no hit	1.38352	0.0435749	down
Cotton12_29164_01	BE053478	1.45586	0.0424545	down
Cotton12_29601_01	TC62108	1.37624	0.0138233	up
Cotton12_29777_01	TC62551	1.9583	0.0279365	up
Cotton12_30129_01	CO107667	1.31995	0.0458129	down
Cotton12_30348_01	TC77680	1.46608	0.0220374	down
Cotton12_32984_01	CO085325	1.34374	0.0445038	down
Cotton12_33238_01	no hit	1.39976	0.0126255	down
Cotton12_33396_01	CO496423	1.44644	0.0183312	down
Cotton12_33403_01	no hit	1.33574	0.0487042	down
Cotton12_34220_01	BF275543	1.37756	0.01215	down
Cotton12_34551_01	CO079800	1.30812	0.0424982	down
Cotton12_34857_01	BQ402817	1.45204	0.0264629	down
Cotton12_35075_01	DV848770	1.51035	0.031813	down
Cotton12_35651_01	no hit	1.45911	0.00269522	down
Cotton12_36066_01	TC70708	1.5976	0.0495068	down
Cotton12_36105_01	no hit	2.01936	0.0159311	down
Cotton12_36179_01	BG444210	1.9054	0.0440804	down
Cotton12_36464_01	no hit	1.30863	0.0430765	down
Cotton12_36507_01	TC68083	1.62201	0.0477679	down
Cotton12_37947_01	TC64377	1.5665	0.0421065	down
Cotton12_39114_01	AI728959	1.34979	0.041442	down
Cotton12_39375_01	AW186671	1.58812	0.0424993	up
Cotton12_39605_01	TC71769	1.30962	0.0202536	down
Cotton12_40369_01	BF277622	1.35707	0.0275531	down
Cotton12_40633_01	TC70891	1.45733	0.0407712	down
Cotton12_40799_01	TC79373	1.50606	0.042218	down
Cotton12_41599_01	no hit	1.45139	0.0407751	down
Cotton12_AF034134	AF034134	1.30908	0.0366747	down
Cotton12_AF538966	AF538966	1.88295	0.00330518	down
Cotton12_AJ606073	AJ606073	1.60977	0.00128504	down
Cotton12_AY082005	AY082005	1.342	0.0320933	down
Cotton12_AY366352	AY366352	1.59185	0.00808735	down
Cotton12_AY779338	AY779338	1.40665	0.015454	down
Cotton12_CGI8_BG442643	BG442643	1.31293	0.0457991	down
Cotton12_CGI8_BM360310	BM360310	1.37755	0.0380147	down
Cotton12_CGI8_TC58970	TC58970	2.15695	0.00495904	down
Cotton12_CGI8_TC59008	TC59008	1.64554	0.0478433	down
Cotton12_CGI8_TC59104	TC59104	1.5873	0.0191391	down
Cotton12_CGI8_TC59344	TC59344	1.74766	0.00329584	down
Cotton12_CGI8_TC59373	TC59373	1.30735	0.0423141	down
Cotton12_CGI8_TC59549	TC59549	1.46477	0.0125451	down
Cotton12_CGI8_TC59658.1	TC59658	1.34772	0.0307604	down
Cotton12_CGI8_TC60110	TC60110	1.45889	0.0236663	down
Cotton12_CGI8_TC60491	TC60491	1.5297	0.0339724	down
Cotton12_CGI8_TC60780	TC60780	1.30884	0.039351	down
Cotton12_CGI8_TC60999	TC60999	1.35999	0.0299303	up
Cotton12_CGI8_TC61016.1	TC61016	1.56729	0.0215985	down
Cotton12_CGI8_TC62952	NP385858	1.73403	0.0228994	down
Cotton12_CGI8_TC63989	TC63989	1.58992	0.00333554	down
Cotton12_CGI8_TC66134	TC66134	1.88598	0.0451442	down
Cotton12_CGI8_TC66206	TC66206	1.36772	0.0235142	down
Cotton12_CGI8_TC66494	TC66494	1.45984	0.0123389	down
Cotton12_CGI8_TC66552.1	TC66552	1.48956	0.00574344	up
Cotton12_CGI8_TC67371	TC67371	1.3525	0.0397142	down
Cotton12_CGI8_TC67527	TC67527	1.4317	0.0227147	down
Cotton12_CGI8_TC67613	TC67613	1.83266	0.0444497	down
Cotton12_CGI8_TC67868	TC67868	1.54758	0.00313502	down
Cotton12_CGI8_TC67936	TC67936	1.36099	0.00167842	down
Cotton12_CGI8_TC67982	TC67982	2.01812	0.0107493	down
Cotton12_CGI8_TC68716	TC68716	1.81575	0.018879	down
Cotton12_CGI8_TC69160	TC69160	1.86549	0.0318208	down
Cotton12_CGI8_TC69488	TC69488	1.48386	0.00769851	down
Cotton12_CGI8_TC73300	TC73300	1.33828	0.0442386	down
Cotton12_CGI8_TC73360	TC73360	1.36747	0.0245711	down
Cotton12_CGI8_TC73531	TC73531	1.36711	0.0409088	down
Cotton12_CGI8_TC73538	TC73538	1.59686	0.0402422	down
Cotton12_CGI8_TC74000	TC74000	1.60026	0.0127911	down
Cotton12_CGI8_TC74339	TC74339	1.42717	0.0396223	down
Cotton12_CGI8_TC74573	TC74573	1.57511	0.0492096	down
Cotton12_CL6745Contig1	TC61886	2.04228	0.0139757	down
TAMU_TC3880	TC68326	1.34601	0.00556862	down
TAMU_TC5009	no hit	1.4472	0.0487744	up
TAMU_TC5023	TC66134	2.00625	0.0362378	down
TC5630	TC73962	1.73503	0.0409412	down
TC5637	TC67684	1.90959	0.00316383	down
TC5716	BQ408358	1.49389	0.00199866	down
TC6231	TC75222	1.67426	0.0101982	down
TC6407	TC67764	1.71941	0.0428178	down
TC6486	TC69639	1.36592	0.0023082	up
TC6516	TC75381	1.3544	0.048162	down
TC6965	TC73204	1.33577	0.0489202	down
TC7091	TC68446	1.30042	0.0217358	down

## Sheet: #7
Supplementary Table 1. List of differentially expressed genes
7 DPA (Epidermis ) vs. 0 DPA (Epidermis)				Up/Down in 0 DPA (epidermis)
Oligo ID	Gene ID	Fold Change	P value	Regulation
AF242312.1	AF242312	3.54083	0.0352703	down
AI054539	AI054539	4.61949	0.0133063	down
AI054707	AI054707	4.52629	0.0129058	down
AI054798	AI054798	2.07435	0.0319399	down
AI054813	AI054813	1.68854	0.00717319	down
AI054842	AI054842	3.30818	0.0127546	down
AI055145	AI055145	2.83789	0.0163431	down
AI055154	AI055154	1.3084	0.00727045	up
AI055159	AI055159	6.25736	0.00743203	down
AI055436	AI055436	1.40781	0.0117893	down
AI055477	AI055477	1.33413	0.0188373	down
AI055508	AI055508	1.78919	0.0180167	down
AI055551	AI055551	1.46547	0.0256315	down
AI055578	AI055578	1.58476	0.0187429	down
AI055741	AI055741	2.17151	0.00792103	up
AI725410	AI725410	1.53245	0.0138653	up
AI725469	AI725469	1.43238	0.0283454	down
AI725496	AI725496	1.93393	0.0237154	down
AI725623	AI725623	1.39578	0.0153605	down
AI725652	AI725652	1.46149	0.0228104	down
AI725895	AI725895	1.50649	0.0108837	down
AI725957	AI725957	6.99514	0.00511656	down
AI726250	AI726250	2.90918	0.0203221	down
AI726319	AI726319	1.576	0.0387376	up
AI726445	AI726445	1.91621	0.020592	up
AI726555	AI726555	1.95905	0.0174689	down
AI726745	AI726745	1.3742	0.0310456	down
AI726750	AI726750	4.10496	0.0257522	down
AI726755	AI726755	1.89278	0.014725	down
AI726916	AI726916	1.69364	0.0263879	up
AI726957	AI726957	4.33625	0.035022	down
AI726964	AI726964	1.59933	0.0498883	down
AI727102	AI727102	1.30265	0.0490461	down
AI727135	AI727135	1.64969	0.0256204	down
AI727395	AI727395	3.91967	0.00289236	down
AI727424	AI727424	2.16086	0.0351194	down
AI727487	AI727487	3.13376	0.0275152	down
AI727903	AI727903	2.04522	0.0212875	up
AI727994	AI727994	1.56686	0.0194504	up
AI728019	AI728019	2.22397	0.0237167	up
AI728030	AI728030	2.51057	0.0364782	down
AI728086	AI728086	4.63829	0.00226963	down
AI728189	AI728189	5.19892	0.0132251	down
AI728308	AI728308	1.93986	0.0326548	up
AI728643	AI728643	1.58615	0.00153031	up
AI729170	AI729170	1.50495	0.0226235	down
AI729201	AI729201	4.45679	0.0420277	down
AI729285	AI729285	1.93207	0.0166909	up
AI729696	AI729696	3.17436	0.0142989	down
AI730171	AI730171	1.51728	0.00833933	down
AI730172	AI730172	1.33569	0.00315003	up
AI730535	AI730535	1.30541	0.0272316	down
AI730684	AI730684	2.14454	0.0391132	up
AI730776	AI730776	1.40865	0.0241358	down
AI730929	AI730929	1.96818	0.00951336	down
AI731501	AI731501	1.64685	0.0199556	down
atc06	no hit	1.33008	0.0305537	up
atp6-1	no hit	4.35773	0.0307297	down
AW536059	AW536059	1.99711	0.031865	up
AW561919	AW561919	2.37205	0.00135275	up
AW561927	AW561927	2.54892	0.0447444	down
AW561928	AW561928	1.86103	0.0232344	down
AW561929	AW561929	2.48199	0.0470327	down
AW561930	AW561930	5.32689	0.0343989	down
AW587438	AW587438	2.45297	0.00518382	down
AW587441	AW587441	3.62916	0.0429242	down
AW587446	AW587446	2.53865	0.00436133	down
AW587447	AW587447	1.43496	0.0231743	down
AW587453	AW587453	1.79936	0.0348835	down
AW587455	AW587455	2.52576	0.00757164	down
AW587462	AW587462	2.7218	0.0108361	down
AW587466	AW587466	1.35492	0.00693438	up
AW587467	AW587467	2.28574	0.0113337	down
AW587470	AW587470	6.25105	0.0343132	down
AW587471	AW587471	5.94924	0.00368261	down
AW587474	AW587474	1.90221	0.0308573	down
AW587479	AW587479	2.89875	0.00287658	down
AW587482	AW587482	2.36679	0.000911963	down
AW587484	AW587484	2.16341	0.0103645	down
AW587485	AW587485	3.82469	0.0312443	down
AW587495	AW587495	1.48408	0.0345166	down
AW587503	AW587503	2.61626	0.0307702	up
AW587509	AW587509	1.30089	0.00642574	down
AW587511	AW587511	6.97445	0.00631356	down
AY072821	AY072821	3.52805	0.0245059	down
BE051956	BE051956	3.6688	0.020335	down
BE052655	BE052655	5.52666	0.0023149	down
BE052996	BE052996	2.17025	0.0308294	down
BE053045	BE053045	1.63413	0.0285184	up
BE054243	BE054243	1.39109	0.00919526	up
BE054730	BE054730	1.35417	0.0449635	up
BE054917	BE054917	4.03164	0.0236895	down
BE055439	BE055439	2.89211	0.0499144	down
BE055703	BE055703	1.93158	0.048009	down
BE055841	BE055841	1.50062	0.0156865	up
BF268236	BF268236	2.31782	0.00054904	up
BF269514	BF269514	4.81246	0.0138614	down
BF269654	BF269654	2.53336	0.0405342	down
BF270275	BF270275	1.69217	0.042741	up
BF271145	BF271145	1.69831	0.0338972	down
BF271162	BF271162	1.8193	0.0407309	up
BF271445	BF271445	1.91991	0.0176035	up
BF271634	BF271634	2.26458	0.0465216	down
BF271805	BF271805	2.09599	0.0340872	down
BF271992	BF271992	1.75556	0.00388005	down
BF272301	BF272301	3.70115	0.0194621	down
BF272328	BF272328	2.96837	0.00714606	down
BF272465	BF272465	3.19669	0.0314866	down
BF273795	BF273795	4.58263	0.000373411	down
BF274124	BF274124	1.38332	0.0158077	down
BF274167	BF274167	2.30108	0.0406205	down
BF274519	BF274519	1.51061	0.045988	down
BF274655	BF274655	2.63376	0.0106063	up
BF275050	BF275050	3.80998	0.00608738	down
BF275273	BF275273	1.51773	0.0351338	down
BF276179	BF276179	2.74967	0.0359517	down
BF276506	BF276506	5.91263	0.00116749	down
BF276627	BF276627	1.31992	0.00808822	up
BF276683	BF276683	1.82265	0.00571508	up
BF276709	BF276709	2.00517	0.0295484	down
BF276964	BF276964	3.61971	0.0132848	down
BF276986	BF276986	6.28671	0.00848071	down
BF277514	BF277514	3.59648	0.00894222	down
BF277629	BF277629	1.3415	0.0236265	up
BF278015	BF278015	2.36577	0.00546582	up
BF278424	BF278424	4.65192	0.00635348	down
BF278754	BF278754	1.37518	0.0179384	down
BF278982	BF278982	2.22744	0.0321034	down
BF279172	BF279172	2.09576	0.0213515	up
BF279320	BF279320	3.48183	0.0030649	down
BF279405	BF279405	5.11223	0.00173935	down
BF279500	BF279500	1.62166	0.0470312	down
BG439973	BG439973	1.71509	0.0310188	up
BG440238	BG440238	2.01861	0.0466639	down
BG440270	BG440270	3.98944	0.0318553	down
BG440308	BG440308	3.55133	0.0227688	down
BG440369	BG440369	2.30553	0.0383894	down
BG440546	BG440546	3.68267	0.00271495	down
BG440641	BG440641	1.39828	0.0260021	up
BG440754	BG440754	3.41933	0.0125752	up
BG440911	BG440911	2.54623	0.0390647	down
BG441093	BG441093	3.52462	0.0449804	down
BG441156	BG441156	2.41135	0.0217857	down
BG441186	BG441186	3.17596	0.0280942	down
BG441235	BG441235	2.01146	0.0212248	up
BG441617	BG441617	3.65269	0.0141587	down
BG441660	BG441660	1.33902	0.0312571	down
BG441799	BG441799	1.95284	0.0362738	down
BG441827	BG441827	2.44232	0.0245238	down
BG442038	BG442038	1.91191	0.0129763	down
BG442072	BG442072	2.00838	0.0377532	down
BG442114	BG442114	2.9291	0.00872846	down
BG442282	BG442282	4.29388	0.0194724	down
BG442315	BG442315	4.58524	0.00816109	down
BG442668	BG442668	2.44135	0.0243883	down
BG442714	BG442714	2.72385	0.00824225	down
BG442793	BG442793	3.61487	0.00121593	down
BG442817	BG442817	1.87071	0.0346369	up
BG442968	BG442968	4.1331	0.0238652	down
BG443750	BG443750	1.98569	0.0290975	down
BG443794	BG443794	1.31233	0.0478815	up
BG443809	BG443809	1.3453	0.0048878	up
BG444741	BG444741	4.01392	0.0499689	down
BG444745	BG444745	1.63212	0.0139978	down
BG445182	BG445182	2.37954	0.033878	down
BG445592	BG445592	1.76892	0.0241801	down
BG445606	BG445606	1.99808	0.0291593	down
BG445970	BG445970	1.96688	0.0477113	down
BG445972	BG445972	2.85656	0.0271811	down
BG446114	BG446114	1.50351	0.0112222	down
BG446185	BG446185	1.36605	0.0239408	down
BG446403	BG446403	1.78176	0.0172834	up
BG446456	BG446456	1.30907	0.00889514	down
BG446468	BG446468	1.56395	0.0103285	up
BG446469	BG446469	2.37085	0.0278515	down
BG447086	BG447086	1.60547	0.0223558	down
BG447164	BG447164	2.502	0.044945	up
BG447389	BG447389	2.27196	0.0305976	up
BM356393	BM356393	7.05609	0.0104493	down
BM356394	BM356394	6.22058	0.0059686	down
BM356395	BM356395	4.53597	0.021844	down
BM356396	BM356396	3.11543	0.00363015	down
BM356398	BM356398	6.36939	0.0223403	down
BM356399	BM356399	3.74911	0.00552556	down
BM356402	BM356402	5.46582	0.00656269	down
BM359220	BM359220	1.94258	0.00279036	down
BM359232	BM359232	8.04768	0.0117771	down
BM359461	BM359461	4.08467	0.0100812	down
BM359798	BM359798	6.56665	5.61824e-05	down
BM359908	BM359908	2.84056	0.0387079	down
BM360080	BM360080	3.24167	0.0066704	up
CGI8_AI054533	AI054533	2.05236	0.0189944	down
CGI8_AI054615	AI054615	1.3766	0.0175738	up
CGI8_AI055250	AI055250	1.50719	0.0346373	down
CGI8_AI726864	AI726864	1.35937	0.0104357	down
CGI8_AI728021	AI728021	1.32728	0.0105273	down
CGI8_AI728154	AI728154	1.38896	0.0371456	down
CGI8_AJ513179	AJ513179	2.06958	0.0479753	up
CGI8_AJ513952	AJ513952	2.38326	0.0108785	up
CGI8_AW187827	AW187827	2.89224	0.0211757	up
CGI8_BE053972	BE053972	1.66289	0.0081798	up
CGI8_BE054645	BE054645	4.07686	0.0236619	down
CGI8_BF268366	BF268366	6.02891	0.0226623	down
CGI8_BF274282	BF274282	1.49561	0.0331126	up
CGI8_BG443749	BG443749	6.17446	0.00426716	down
CGI8_BG445746	BG445746	1.94772	0.00373386	up
CGI8_BG445968	BG445968	1.5969	0.00253784	up
CGI8_BG446478	BG446478	1.95292	0.0457293	up
CGI8_BM358355	BM358355	2.87364	0.00185348	up
CGI8_BM358762	BM358762	1.51696	0.0142469	down
CGI8_BQ402765	BQ402765	1.82434	0.0165396	down
CGI8_BQ405452	BQ405452	2.23023	0.0197563	down
CGI8_BQ408284	BQ408284	1.7456	0.00323453	up
CGI8_BQ409366	BQ409366	1.42532	0.0492718	up
CGI8_BQ413169	BQ413169	2.21485	0.0175428	up
CGI8_BQ414424	BQ414424	2.03605	0.0183985	up
CGI8_BQ414547	BQ414547	1.91904	0.0329584	up
CGI8_BQ415030	BQ415030	3.025	0.0418463	up
CGI8_BQ415915	BQ415915	1.38818	0.0255474	up
CGI8_CA992796	CA992796	1.89141	0.00964125	down
CGI8_CA993838	CA993838	1.7242	0.0303441	up
CGI8_CA993961	CA993961	1.49672	0.00989632	up
CGI8_CF932090	CF932090	1.83836	0.0219969	up
CGI8_CK640626	CK640626	1.31925	0.00674957	up
CGI8_CO071267	CO071267	1.54966	0.0360506	down
CGI8_CO071334	CO071334	1.32903	0.0218147	down
CGI8_CO071340	CO071340	1.42665	0.0284613	up
CGI8_CO079114	CO079114	1.30166	0.0391081	up
CGI8_CO081242	CO081242	1.49218	0.00296122	up
CGI8_CO081449	CO081449	2.06379	0.00587891	up
CGI8_CO085751	CO085751	1.44635	0.0128358	up
CGI8_CO086259	CO086259	1.8574	0.00665842	up
CGI8_CO090027	CO090027	1.52272	0.0398141	up
CGI8_CO091504	CO091504	1.33916	0.034238	up
CGI8_CO092483	CO092483	2.24457	0.0243508	up
CGI8_CO093317	CO093317	1.75794	0.0202988	up
CGI8_CO098884	CO098884	2.89764	0.0478377	up
CGI8_CO099670	CO099670	1.87325	0.020026	up
CGI8_CO099882	CO099882	2.01469	0.0153167	up
CGI8_CO102286	CO102286	1.34082	0.021459	down
CGI8_CO104677	CO104677	3.3205	0.0165199	up
CGI8_CO109694	CO109694	1.67903	0.0232622	up
CGI8_CO110031	CO110031	1.67854	0.0371986	up
CGI8_CO111084	CO111084	1.57829	0.00622724	up
CGI8_CO111558	CO111558	1.47718	0.0119184	up
CGI8_CO111656	CO111656	1.90428	0.00799447	up
CGI8_CO112378	CO112378	2.18881	0.0123061	up
CGI8_CO113629	CO113629	1.37613	0.0216348	down
CGI8_CO114133	CO114133	1.39575	0.0268009	up
CGI8_CO114585	CO114585	1.66122	0.0148888	up
CGI8_CO114943	CO114943	1.31499	0.000768391	up
CGI8_CO115448	CO115448	1.90452	0.0454709	down
CGI8_CO115507	CO115507	1.48578	0.0186082	up
CGI8_CO118174	CO118174	3.144	0.0257465	up
CGI8_CO118177	CO118177	1.37239	0.0386185	up
CGI8_CO118537	CO118537	1.32522	0.0104651	up
CGI8_CO119335	CO119335	1.74617	0.0333389	up
CGI8_CO119671	CO119671	1.34615	0.00225645	up
CGI8_CO120974	CO120974	1.43947	0.0215759	up
CGI8_CO121919	CO121919	1.33867	0.0495978	up
CGI8_CO122121	CO122121	3.23148	0.0485121	up
CGI8_CO126260	CO126260	1.35928	0.00852018	up
CGI8_CO127117	CO127117	1.59229	0.00762357	down
CGI8_CO128717	CO128717	1.73305	0.00984165	up
CGI8_CO131064	CO131064	1.39274	0.0182973	up
CGI8_CO132734	CO132734	1.34135	0.012397	up
CGI8_CO491932	CO491932	1.36003	0.0179184	up
CGI8_CO494244	CO494244	1.41368	0.00010592	down
CGI8_CO495496	CO495496	1.74314	0.0499639	up
CGI8_DN780134	DN780134	1.49562	0.042575	up
CGI8_DN780431	DN780431	2.78106	0.0218915	down
CGI8_DN780874	DN780874	2.62861	0.018368	up
CGI8_DN801333	DN801333	1.34259	0.0488986	up
CGI8_DN802250	DN802250	1.31107	0.016291	up
CGI8_DN802534	DN802534	1.53318	0.0173632	up
CGI8_DN802676	DN802676	1.81024	0.0148715	up
CGI8_DN804656	DN804656	1.59802	0.00508265	up
CGI8_DN804682	DN804682	1.43643	0.0389952	down
CGI8_DN817864	DN817864	1.51141	0.0249884	up
CGI8_DN817942	DN817942	1.30803	0.0283398	up
CGI8_DN827375	DN827375	1.87251	0.0384194	up
CGI8_DN827434	DN827434	2.41804	0.0217982	up
CGI8_DN827521	DN827521	1.86984	0.00448246	up
CGI8_DN827804	DN827804	1.86861	0.0253022	up
CGI8_DR452510	DR452510	1.40594	0.0152488	up
CGI8_DR452543	DR452543	1.5456	0.0251311	up
CGI8_DR452605	DR452605	1.31702	0.00113472	up
CGI8_DR452787	DR452787	1.99968	0.0371765	up
CGI8_DR453188	DR453188	1.40444	0.017888	down
CGI8_DR453553	DR453553	1.33607	0.0432758	down
CGI8_DR453635	DR453635	1.41494	0.00221264	up
CGI8_DR454361	DR454361	1.35169	0.015179	up
CGI8_DR454415	DR454415	2.97875	0.0491058	up
CGI8_DR454643	DR454643	1.76801	0.00411132	up
CGI8_DR454653	DR454653	1.58147	0.0452127	up
CGI8_DR454755	DR454755	1.7458	0.0382083	up
CGI8_DR455175	DR455175	1.86728	0.0161883	up
CGI8_DR455798	DR455798	1.36651	0.0153298	up
CGI8_DR455954	DR455954	3.62208	0.00369061	down
CGI8_DR456016	DR456016	2.60796	0.0321098	up
CGI8_DR456237	DR456237	1.44044	0.0116149	up
CGI8_DR456355	DR456355	2.13283	0.0408935	up
CGI8_DR456768	DR456768	1.92165	0.0179608	up
CGI8_DR457080	DR457080	1.59963	0.0289081	down
CGI8_DR457371	DR457371	1.55062	0.0108226	down
CGI8_DR457475	DR457475	1.69803	0.00199567	up
CGI8_DR458407	DR458407	1.37248	0.0162896	up
CGI8_DR458532	DR458532	1.53932	0.00196516	up
CGI8_DR458624	DR458624	1.78841	0.0212743	up
CGI8_DR459376	DR459376	1.35441	0.0134648	down
CGI8_DR459473	DR459473	1.50884	0.0288842	up
CGI8_DR460473	DR460473	1.42337	0.0369749	up
CGI8_DR460719	DR460719	2.13156	0.0117112	up
CGI8_DR460765	DR460765	3.24314	0.00829676	up
CGI8_DR461121	DR461121	1.54953	0.00504351	down
CGI8_DR461206	DR461206	1.42003	0.0183456	up
CGI8_DR461672	DR461672	1.61576	0.0460734	up
CGI8_DR461707	DR461707	1.37714	0.0430983	up
CGI8_DR461947	DR461947	2.24367	0.00936581	up
CGI8_DR462419	DR462419	1.38435	0.0415423	up
CGI8_DR462476	DR462476	1.3169	0.00564814	up
CGI8_DR463003	DR463003	1.35949	0.000876145	down
CGI8_DR463007	DR463007	1.44409	0.0343815	up
CGI8_DR463915	DR463915	1.53298	0.0147623	up
CGI8_DR463963	DR463963	1.73072	0.0348096	up
CGI8_DT046784	DT046784	1.32175	0.0198893	up
CGI8_DT046851	DT046851	1.36782	0.0178055	down
CGI8_DT047495	DT047495	1.98152	0.0118428	up
CGI8_DT047656	DT047656	1.68132	0.0382172	up
CGI8_DT047759	DT047759	1.48106	0.0365173	up
CGI8_DT048472	DT048472	1.57163	0.0300265	up
CGI8_DT048553	DT048553	1.32041	0.0174084	up
CGI8_DT048769	DT048769	2.92766	0.00995878	up
CGI8_DT049107	DT049107	2.82494	0.000310082	up
CGI8_DT049121	DT049121	1.39671	0.0456766	up
CGI8_DT049438	DT049438	2.13992	0.0283044	up
CGI8_DT049880	DT049880	1.77265	0.00243902	up
CGI8_DT050011	DT050011	2.24681	0.00815338	up
CGI8_DT050752	DT050752	1.40319	0.0176351	up
CGI8_DT051221	DT051221	2.46282	0.0214321	up
CGI8_DT051264	DT051264	2.4615	0.0241615	up
CGI8_DT051321	DT051321	1.64556	0.0493882	up
CGI8_DT051420	DT051420	2.09353	0.000710006	up
CGI8_DT051435	DT051435	1.39669	0.00334557	up
CGI8_DT051458	DT051458	1.43653	0.00193079	up
CGI8_DT051486	DT051486	1.51433	0.0052747	up
CGI8_DT052042	DT052042	1.3945	0.031408	up
CGI8_DT052486	DT052486	1.33945	0.0319935	up
CGI8_DT052550	DT052550	1.57505	0.029131	up
CGI8_DT053232	DT053232	1.33293	0.0280364	down
CGI8_DT053291	DT053291	2.1234	0.0057637	up
CGI8_DT053399	DT053399	1.30108	0.0239165	up
CGI8_DT053411	DT053411	1.30014	0.0373486	up
CGI8_DT053438	DT053438	1.72863	0.0111387	up
CGI8_DT053793	DT053793	1.31759	0.0389776	down
CGI8_DT455688	DT455688	1.50434	0.0394426	up
CGI8_DT455843	DT455843	1.56577	0.0450576	up
CGI8_DT455853	DT455853	1.52475	0.0296576	up
CGI8_DT455915	DT455915	1.76732	0.033233	up
CGI8_DT457971	DT457971	1.57135	0.00406828	up
CGI8_DT459097	DT459097	2.38227	0.0248456	up
CGI8_DT459595	DT459595	1.79532	0.0185378	up
CGI8_DT459891	DT459891	1.34508	0.0340672	up
CGI8_DT459902	DT459902	1.4064	0.00788923	up
CGI8_DT460070	DT460070	1.56535	0.0404594	up
CGI8_DT460105	DT460105	1.85983	0.00542293	up
CGI8_DT460162	DT460162	1.77447	0.0124082	up
CGI8_DT460333	DT460333	1.37417	0.017928	up
CGI8_DT460839	DT460839	1.61116	0.0206052	up
CGI8_DT460889	DT460889	1.87611	0.0494313	up
CGI8_DT461247	DT461247	1.44129	0.00138798	up
CGI8_DT461591	DT461591	1.6461	0.029165	up
CGI8_DT461622	DT461622	1.35449	0.0335936	up
CGI8_DT462188	DT462188	1.40618	0.047482	down
CGI8_DT462191	DT462191	1.31039	0.0194936	down
CGI8_DT462826	DT462826	2.71732	0.028921	up
CGI8_DT463053	DT463053	3.29502	0.017728	up
CGI8_DT463980	DT463980	1.57701	0.0130155	up
CGI8_DT463994	DT463994	1.41931	0.00271309	up
CGI8_DT464066	DT464066	1.42049	0.018667	up
CGI8_DT464802	DT464802	1.74211	0.0316823	up
CGI8_DT464863	DT464863	1.57446	0.00564747	up
CGI8_DT465052	DT465052	1.71858	0.0334992	up
CGI8_DT465076	DT465076	1.32299	0.0457272	down
CGI8_DT465314	DT465314	1.64406	0.00612778	up
CGI8_DT465740	DT465740	3.7094	0.0193734	up
CGI8_DT465750	DT465750	1.401	0.00564981	up
CGI8_DT465776	DT465776	1.69358	0.0237313	up
CGI8_DT468500	DT468500	3.15905	0.0135729	down
CGI8_DT526947	DT526947	1.81727	0.0389201	up
CGI8_DT527030	DT527030	1.31063	0.0176396	down
CGI8_DT527084	DT527084	2.13775	0.0153351	up
CGI8_DT527300	DT527300	1.61003	0.0312557	up
CGI8_DT527374	DT527374	2.28634	0.0476819	up
CGI8_DT527443	DT527443	1.77856	0.0300294	up
CGI8_DT527474	DT527474	1.39445	0.0435868	up
CGI8_DT527507	DT527507	1.49837	0.0206533	up
CGI8_DT527547	DT527547	3.98187	0.0275328	down
CGI8_DT543262	DT543262	1.31024	0.0143952	up
CGI8_DT543504	DT543504	1.33407	0.0290075	up
CGI8_DT543572	DT543572	1.35388	0.0188403	up
CGI8_DT543654	DT543654	3.51984	0.0144648	up
CGI8_DT544409	DT544409	2.19636	0.00696469	up
CGI8_DT545697	DT545697	1.44051	0.0111299	up
CGI8_DT546308	DT546308	1.74003	0.0152238	up
CGI8_DT548683	DT548683	1.51878	0.00479013	up
CGI8_DT549168	DT549168	1.60189	0.0414632	down
CGI8_DT549256	DT549256	1.49403	0.0376506	up
CGI8_DT549270	DT549270	1.95959	0.0495269	up
CGI8_DT550025	DT550025	1.75892	0.044631	up
CGI8_DT550923	DT550923	3.08231	0.0388358	up
CGI8_DT551370	DT551370	1.57158	0.0368532	up
CGI8_DT551394	DT551394	1.71105	0.0436059	up
CGI8_DT551557	DT551557	1.69929	0.0185201	up
CGI8_DT551813	DT551813	2.03174	0.0128439	up
CGI8_DT551964	DT551964	1.46831	0.00812761	up
CGI8_DT552104	DT552104	2.02669	0.0215282	up
CGI8_DT552140	DT552140	1.3269	0.0393818	up
CGI8_DT553375	DT553375	1.34325	0.0182497	up
CGI8_DT553858	DT553858	2.35665	0.0375839	up
CGI8_DT554036	DT554036	1.98782	0.0183981	down
CGI8_DT554649	DT554649	1.60579	0.0266466	up
CGI8_DT555074	DT555074	2.2751	0.0257428	up
CGI8_DT555125	DT555125	1.37762	0.045242	down
CGI8_DT555422	DT555422	1.53522	0.0446442	up
CGI8_DT556456	DT556456	1.62387	0.0151399	up
CGI8_DT556587	DT556587	1.34201	0.000398764	down
CGI8_DT557850	DT557850	1.43801	0.0191358	up
CGI8_DT558196	DT558196	2.48826	0.023876	up
CGI8_DT558283	DT558283	2.76616	0.0455639	up
CGI8_DT559756	DT559756	1.50154	0.00197069	up
CGI8_DT560310	DT560310	1.45309	0.0365629	down
CGI8_DT560593	DT560593	1.38494	0.026122	down
CGI8_DT560752	DT560752	1.52634	0.0461187	up
CGI8_DT561005	DT561005	1.57069	0.0191196	down
CGI8_DT561015	DT561015	1.41206	0.0360848	down
CGI8_DT562027	DT562027	2.53655	0.0391676	up
CGI8_DT562568	DT562568	1.35967	0.00504425	up
CGI8_DT562599	DT562599	1.47521	0.00108742	up
CGI8_DT563632	DT563632	1.71479	0.034503	up
CGI8_DT564159	DT564159	2.65755	0.0270856	up
CGI8_DT564995	DT564995	2.1105	0.0110469	up
CGI8_DT565438	DT565438	1.60761	0.0341709	down
CGI8_DT565640	DT565640	1.8144	0.0145071	down
CGI8_DT565666	DT565666	1.36629	0.0480617	down
CGI8_DT565728	DT565728	4.00721	0.0192409	up
CGI8_DT567466	DT567466	1.99695	0.0124621	up
CGI8_DT567665	DT567665	1.50766	0.0423215	up
CGI8_DT568240	DT568240	1.71266	0.0209408	up
CGI8_DT568402	DT568402	1.71793	0.00252317	up
CGI8_DT568884	DT568884	1.31497	0.00913372	down
CGI8_DT569737	DT569737	1.40336	0.00389184	up
CGI8_DT570421	DT570421	1.55013	0.000765309	up
CGI8_DT571036	DT571036	1.69371	0.0167171	up
CGI8_DT571756	DT571756	1.89365	0.0427746	up
CGI8_DT572600	DT572600	2.65999	0.0327148	up
CGI8_DT572726	DT572726	1.64474	0.0116692	up
CGI8_DT573203	DT573203	1.46206	0.0306452	up
CGI8_DT573246	DT573246	2.08012	0.0187929	up
CGI8_DT573260	DT573260	1.34239	0.0029758	up
CGI8_DT573406	DT573406	1.32822	0.0439698	up
CGI8_DT574180	DT574180	1.77908	0.0187802	down
CGI8_DV437931	DV437931	1.44457	0.0311702	up
CGI8_DV849049	DV849049	2.08489	0.0264031	up
CGI8_TC58960	TC58960	1.47257	0.0348995	up
CGI8_TC58976	TC58976	1.71236	0.00481444	up
CGI8_TC58983	TC58983	1.70673	0.028228	up
CGI8_TC59021	TC59021	3.26621	0.0014422	down
CGI8_TC59032	TC59032	1.35956	0.000587666	down
CGI8_TC59105	TC59105	2.47716	0.0185802	down
CGI8_TC59120	TC59120	1.64995	0.0470881	up
CGI8_TC59121	TC59121	1.92116	0.0454824	up
CGI8_TC59194	TC59194	2.33594	0.00127121	up
CGI8_TC59228	TC59228	1.30859	0.0187232	down
CGI8_TC59434	TC59434	1.33257	0.0460417	down
CGI8_TC59586	TC59586	2.07399	0.0295135	up
CGI8_TC59598	TC59598	2.33724	0.0214283	up
CGI8_TC59599	TC59599	1.80657	0.00155187	up
CGI8_TC59754	TC59754	2.02818	0.0142525	up
CGI8_TC59825	TC59825	1.55749	0.00413646	up
CGI8_TC59839	TC59839	1.61197	0.0160433	up
CGI8_TC59922	TC59922	1.38133	0.016357	up
CGI8_TC59956	TC59956	1.84097	0.0135082	up
CGI8_TC59971	TC59971	1.59441	0.0495791	up
CGI8_TC60058	TC60058	1.61606	0.0177352	up
CGI8_TC60063	TC60063	2.65658	0.0248297	up
CGI8_TC60075	TC60075	1.37895	0.0138967	up
CGI8_TC60125	TC60125	1.37058	0.0443841	down
CGI8_TC60155	TC60155	2.20019	0.0271439	up
CGI8_TC60216	TC60216	1.39249	0.00484052	down
CGI8_TC60229	TC60229	1.30493	0.0197082	down
CGI8_TC60337	TC60337	1.60681	0.0199306	up
CGI8_TC60354	TC60354	1.30774	0.0332795	up
CGI8_TC60360	TC60360	1.32731	0.0397996	down
CGI8_TC60414	TC60414	2.466	0.0284069	up
CGI8_TC60430	TC60430	1.90508	0.0366477	up
CGI8_TC60453	TC60453	1.77864	0.00407952	up
CGI8_TC60499	TC60499	1.71328	0.0422435	up
CGI8_TC60521	TC60521	1.7185	0.0157106	up
CGI8_TC60583	TC60583	2.57226	0.032474	up
CGI8_TC60636	TC60636	1.6413	0.0233375	up
CGI8_TC60736	TC60736	2.66385	0.0076866	up
CGI8_TC60756	TC60756	2.12772	0.00748073	up
CGI8_TC60769	TC60769	1.68305	0.00917293	up
CGI8_TC60793	TC60793	1.36519	0.0430638	down
CGI8_TC60833	TC60833	1.4272	0.0220927	up
CGI8_TC60906	TC60906	1.89157	0.0263438	up
CGI8_TC60967	TC60967	1.86584	0.0329392	up
CGI8_TC61029	TC61029	1.33142	0.0456133	down
CGI8_TC61060	TC61060	1.85749	0.046804	up
CGI8_TC61071	TC61071	1.71791	0.00810265	up
CGI8_TC61092	TC61092	1.67066	0.00866256	up
CGI8_TC61170	TC61170	1.49607	0.0167147	up
CGI8_TC61187	TC61187	1.58569	0.015413	up
CGI8_TC61247	TC61247	1.3643	0.029281	down
CGI8_TC61251	TC61251	1.80318	0.00437074	up
CGI8_TC61252	TC61252	2.99497	0.0158535	up
CGI8_TC61258	TC61258	1.47222	0.0401451	up
CGI8_TC61270	TC61270	1.946	0.0415875	up
CGI8_TC61274	TC61274	1.47336	0.0021846	up
CGI8_TC61301	TC61301	1.48885	0.0364101	down
CGI8_TC61383	TC61383	1.79977	0.0124356	up
CGI8_TC61424	TC61424	1.36445	0.0134636	up
CGI8_TC61457	TC61457	1.65678	0.00441558	up
CGI8_TC61508	TC61508	2.1403	0.000892745	up
CGI8_TC61523	TC61523	1.73429	0.035235	up
CGI8_TC61653	TC61653	4.67173	0.0315797	up
CGI8_TC61655	TC61655	1.84106	0.00999377	up
CGI8_TC61659	TC61659	1.64817	0.0214468	up
CGI8_TC61674	TC61674	1.61165	0.0223453	up
CGI8_TC61767	TC61767	1.43774	0.00100857	up
CGI8_TC61839	TC61839	1.73623	0.0448784	up
CGI8_TC61871	TC61871	1.40504	0.0315277	up
CGI8_TC61921	TC61921	1.58821	0.0135029	up
CGI8_TC61953	TC61953	1.71553	0.0100075	up
CGI8_TC61956	TC61956	1.3554	0.0459032	down
CGI8_TC62032	TC62032	1.3709	0.0396299	up
CGI8_TC62066	TC62066	1.39789	0.0253616	up
CGI8_TC62073	TC62073	1.74216	0.0423646	up
CGI8_TC62123	TC62123	1.49363	0.0254089	up
CGI8_TC62145	TC62145	2.17534	0.0223277	up
CGI8_TC62164	TC62164	1.94371	0.000657585	up
CGI8_TC62176	TC62176	1.43141	0.00551177	up
CGI8_TC62243	TC62243	1.35702	0.0137511	down
CGI8_TC62323	TC62323	1.52461	0.00500641	up
CGI8_TC62360	TC62360	4.07595	0.0463091	up
CGI8_TC62378	TC62378	2.13833	0.0359311	up
CGI8_TC62414	TC62414	1.52691	0.0450136	up
CGI8_TC62467	TC62467	1.75175	0.00503424	up
CGI8_TC62494	TC62494	1.38765	0.0143313	up
CGI8_TC62524	TC62524	1.44398	0.00522176	up
CGI8_TC62578	TC62578	2.08027	0.00878569	up
CGI8_TC62593	TC62593	1.43409	0.0460971	up
CGI8_TC62609	TC62609	1.54939	0.00974473	down
CGI8_TC62660	TC62660	1.3306	0.0461998	up
CGI8_TC62743	TC62743	3.53278	0.0171401	up
CGI8_TC62748	TC62748	1.79371	0.03254	up
CGI8_TC62799	TC62799	1.45488	0.0366045	up
CGI8_TC62826	TC62826	1.36912	0.00648841	up
CGI8_TC62831	TC62831	1.38475	0.000817142	up
CGI8_TC62861	TC62861	1.75535	0.00947429	up
CGI8_TC62898	TC62898	2.09016	0.00632091	up
CGI8_TC62941	TC62941	1.45725	0.0257192	up
CGI8_TC62943	TC62943	1.49073	0.00212369	up
CGI8_TC62963	TC62963	2.8128	0.024249	up
CGI8_TC63004	TC63004	1.98807	0.01078	up
CGI8_TC63066	TC63066	1.69606	0.0352175	up
CGI8_TC63133	TC63133	1.39999	0.0327383	down
CGI8_TC63150	TC63150	1.334	0.0444572	down
CGI8_TC63197	TC63197	3.26643	0.0452812	down
CGI8_TC63306	TC63306	1.30259	0.0492492	down
CGI8_TC63318	TC63318	1.7707	0.00853021	up
CGI8_TC63344	TC63344	2.25831	1.18949e-05	up
CGI8_TC63372	TC63372	3.37814	0.0310579	up
CGI8_TC63391	TC63391	2.44533	0.0359626	up
CGI8_TC63449	TC63449	1.42496	0.0398648	up
CGI8_TC63579	TC63579	1.58291	0.0205434	up
CGI8_TC63673	TC63673	1.5532	0.0267872	up
CGI8_TC63795	TC63795	1.69307	0.0464282	up
CGI8_TC63822	TC63822	2.61134	0.0433079	up
CGI8_TC63829	TC63829	1.54383	0.0414558	down
CGI8_TC64024	TC64024	1.52136	0.0234118	up
CGI8_TC64072	TC64072	1.42601	0.0218004	up
CGI8_TC64232	TC64232	1.55235	0.0238723	up
CGI8_TC64248	TC64248	1.73819	0.000592398	up
CGI8_TC64258	TC64258	1.35374	0.0277321	up
CGI8_TC64530	TC64530	2.21901	0.0450073	up
CGI8_TC64555	TC64555	1.30042	0.0127215	up
CGI8_TC64634	TC64634	1.8316	0.0361857	up
CGI8_TC64668	TC64668	1.40045	0.0326409	down
CGI8_TC64777	TC64777	1.37675	0.00233716	up
CGI8_TC64810	TC64810	1.51229	0.0247006	up
CGI8_TC64990	TC64990	1.40863	0.020673	down
CGI8_TC65169	TC65169	1.32156	0.0343562	down
CGI8_TC65226	TC65226	1.56243	0.0297486	up
CGI8_TC65380	TC65380	2.48524	0.049843	up
CGI8_TC65452	TC65452	1.66717	0.000688646	up
CGI8_TC65491	TC65491	1.63276	0.0182328	down
CGI8_TC65655	TC65655	2.10119	0.0230354	down
CGI8_TC65703	TC65703	1.99231	0.0226001	up
CGI8_TC65806	TC65806	1.3456	0.0180854	up
CGI8_TC65992	TC65992	1.47268	0.0190736	down
CGI8_TC66103	TC66103	1.75236	0.0335234	up
CGI8_TC66197	TC66197	1.40857	0.0122911	up
CGI8_TC66249	TC66249	1.95966	0.0231702	up
CGI8_TC66399	TC66399	1.6785	0.00620963	down
CGI8_TC66535	TC66535	1.53526	0.0209862	down
CGI8_TC66603	TC66603	2.01964	0.0253083	up
CGI8_TC66609	TC66609	1.73039	0.0297506	up
CGI8_TC66856	TC66856	1.52715	0.0421924	up
CGI8_TC66939	TC66939	1.83343	0.0480413	up
CGI8_TC67001	TC67001	1.52523	0.0110648	up
CGI8_TC67028	TC67028	1.76627	0.0435368	up
CGI8_TC67053	TC67053	1.45271	0.0310399	down
CGI8_TC67057	TC67057	1.70104	0.0397936	up
CGI8_TC67331	TC67331	1.39151	0.0233629	up
CGI8_TC67344	TC67344	1.30056	0.032341	up
CGI8_TC67388	TC67388	1.66266	0.0105856	down
CGI8_TC67525	TC67525	1.31815	0.0436873	up
CGI8_TC67780	TC67780	1.76479	0.0121148	up
CGI8_TC67814	TC67814	1.35373	0.0367193	down
CGI8_TC67835	TC67835	1.79786	0.000433524	up
CGI8_TC67873	TC67873	1.32612	0.00511747	up
CGI8_TC67918	TC67918	1.4087	0.0299207	up
CGI8_TC67929	TC67929	1.36582	0.0216889	up
CGI8_TC68097	TC68097	1.39721	0.0423815	up
CGI8_TC68111	TC68111	2.03516	0.0399447	down
CGI8_TC68190	TC68190	1.62526	0.0381959	up
CGI8_TC68226	TC68226	1.61275	0.0097522	up
CGI8_TC68233	TC68233	9.02839	0.00566849	down
CGI8_TC68275	TC68275	1.75613	0.0226717	up
CGI8_TC68283	TC68283	2.0393	0.00823053	up
CGI8_TC68360	TC68360	1.42254	0.0484167	up
CGI8_TC68547	TC68547	1.59077	0.0333596	up
CGI8_TC68607	TC68607	2.99483	0.0478867	up
CGI8_TC68617	TC68617	1.6275	0.04081	up
CGI8_TC68620	TC68620	6.19679	0.00148728	down
CGI8_TC68697	TC68697	1.68934	0.0162218	up
CGI8_TC68834	TC68834	1.4256	0.0326784	down
CGI8_TC68840	TC68840	1.86966	0.0238183	up
CGI8_TC68866	TC68866	2.04204	0.00382904	up
CGI8_TC68927	TC68927	1.74071	0.0280817	up
CGI8_TC68986	TC68986	2.7823	0.0283847	up
CGI8_TC68990	TC68990	1.49443	0.0350963	up
CGI8_TC68997	TC68997	1.33322	0.0196132	up
CGI8_TC69034	TC69034	1.39943	0.0200145	down
CGI8_TC69051	TC69051	1.39848	0.0458247	up
CGI8_TC69073	TC69073	1.30489	0.0225451	up
CGI8_TC69165	TC69165	1.84218	0.0331743	up
CGI8_TC69209	TC69209	3.23975	0.0067383	down
CGI8_TC69248	TC69248	2.05808	0.0111955	up
CGI8_TC69375	TC69375	1.33865	0.00583807	down
CGI8_TC69439	TC69439	1.56255	0.0337155	up
CGI8_TC69461	TC69461	2.55754	0.0497292	up
CGI8_TC69529	TC69529	1.47701	0.0145189	up
CGI8_TC69570	TC69570	2.04518	0.0327668	up
CGI8_TC69615	TC69615	1.39015	0.0214822	down
CGI8_TC69714	TC69714	2.12857	0.0358408	up
CGI8_TC69853	TC69853	1.74477	0.0335793	up
CGI8_TC69864	TC69864	1.95512	0.0364677	up
CGI8_TC69866	TC69866	1.39616	0.0228605	up
CGI8_TC69998	TC69998	1.32486	0.00383557	up
CGI8_TC70011	TC70011	1.40549	0.00468609	up
CGI8_TC70057	TC70057	1.30409	0.00416864	down
CGI8_TC70192	TC70192	1.51309	0.00846854	up
CGI8_TC70214	TC70214	1.71524	0.0166859	up
CGI8_TC70224	TC70224	1.43293	0.0229051	up
CGI8_TC70231	TC70231	1.65358	0.0247194	up
CGI8_TC70265	TC70265	2.42726	0.0321747	down
CGI8_TC70356	TC70356	1.93345	0.0472034	up
CGI8_TC70447	TC70447	1.47807	0.0375785	up
CGI8_TC70514	TC70514	1.81062	0.0336643	up
CGI8_TC70519	TC70519	2.66127	0.0419739	up
CGI8_TC70523	TC70523	1.37304	0.0330399	up
CGI8_TC70527	TC70527	1.75645	0.00309553	up
CGI8_TC70544	TC70544	1.48821	0.0156227	up
CGI8_TC70554	TC70554	1.4727	0.0410212	up
CGI8_TC70624	TC70624	1.57244	0.0084255	up
CGI8_TC70637	TC70637	2.18568	0.0252215	up
CGI8_TC70725	TC70725	1.3389	0.0192846	down
CGI8_TC70862	TC70862	1.90476	0.036699	up
CGI8_TC70879	TC70879	1.80317	0.011296	up
CGI8_TC70965	TC70965	2.63064	0.046473	up
CGI8_TC71142	TC71142	1.3058	0.00598936	down
CGI8_TC71147	TC71147	1.41731	0.0234529	down
CGI8_TC71162	TC71162	1.49563	0.032133	up
CGI8_TC71184	TC71184	1.40949	0.0472533	up
CGI8_TC71209	TC71209	1.37271	0.0253982	up
CGI8_TC71348	TC71348	1.47043	0.0200832	up
CGI8_TC71373	TC71373	1.83703	0.0292334	up
CGI8_TC71378	TC71378	1.62929	0.0035109	down
CGI8_TC71492	TC71492	1.31419	0.0314219	up
CGI8_TC71546	TC71546	1.4179	0.004029	up
CGI8_TC71634	TC71634	1.38791	0.0449969	up
CGI8_TC71733	TC71733	1.48116	0.0179234	up
CGI8_TC71770	TC71770	1.37423	0.00507557	up
CGI8_TC71781	TC71781	1.37274	0.0132703	up
CGI8_TC71791	TC71791	2.58498	0.00268961	up
CGI8_TC71940	TC71940	1.67451	0.0468693	up
CGI8_TC71964	TC71964	1.31691	0.00944602	up
CGI8_TC71980	TC71980	1.30368	0.00170762	up
CGI8_TC71985	TC71985	1.51405	0.0460743	up
CGI8_TC71996	TC71996	1.31602	0.0466303	down
CGI8_TC72026	TC72026	1.54683	0.0456663	up
CGI8_TC72046	TC72046	1.59864	0.0395272	up
CGI8_TC72057	TC72057	2.07397	0.00442712	up
CGI8_TC72075	TC72075	1.45477	0.00313488	up
CGI8_TC72086	TC72086	1.51185	0.0487156	up
CGI8_TC72087	TC72087	1.422	0.00717107	up
CGI8_TC72095	TC72095	1.32264	0.0164842	up
CGI8_TC72100	TC72100	1.80616	0.0489104	up
CGI8_TC72101	TC72101	1.65517	0.0145383	up
CGI8_TC72163	TC72163	1.39068	0.0350389	up
CGI8_TC72220	TC72220	2.61382	0.0232046	up
CGI8_TC72316	TC72316	1.87975	0.000456194	up
CGI8_TC72334	TC72334	1.51915	0.0413293	up
CGI8_TC72342	TC72342	2.03136	0.0399467	up
CGI8_TC72393	TC72393	2.10884	0.0217005	up
CGI8_TC72423	TC72423	1.5968	0.0210024	up
CGI8_TC72436	TC72436	1.62473	0.0227358	up
CGI8_TC72451	TC72451	3.39106	0.0159735	up
CGI8_TC72461	TC72461	2.5197	0.0261159	up
CGI8_TC72519	TC72519	3.41213	0.0159192	up
CGI8_TC72717	TC72717	1.87041	0.0278984	up
CGI8_TC72750	TC72750	1.7424	0.0314998	up
CGI8_TC72806	TC72806	2.42729	0.0274599	up
CGI8_TC72817	TC72817	2.23945	0.011915	up
CGI8_TC72856	TC72856	1.8367	0.0320572	up
CGI8_TC72892	TC72892	1.50185	0.0143397	up
CGI8_TC72932	TC72932	1.82776	0.0157421	up
CGI8_TC73011	TC73011	1.32155	0.0150084	up
CGI8_TC73053	TC73053	1.66885	0.0280503	up
CGI8_TC73058	TC73058	2.40943	0.0235824	up
CGI8_TC73078	TC73078	1.59704	0.0215246	up
CGI8_TC73150	TC73150	1.53375	0.00326368	up
CGI8_TC73190	TC73190	1.90577	0.0458629	up
CGI8_TC73193	TC73193	1.62956	0.0389617	up
CGI8_TC73224	TC73224	1.9922	0.0173426	up
CGI8_TC73292	TC73292	1.7697	0.0245228	up
CGI8_TC73302	TC73302	1.5884	0.039976	up
CGI8_TC73369	TC73369	2.04851	0.0457398	up
CGI8_TC73393	TC73393	1.62536	0.0448671	up
CGI8_TC73399	TC73399	1.32888	0.0146775	up
CGI8_TC73452	TC73452	1.95025	0.0295287	up
CGI8_TC73584	TC73584	2.01486	0.0485615	down
CGI8_TC73620	TC73620	1.33874	0.0238321	down
CGI8_TC73894	TC73894	1.38872	0.00133482	down
CGI8_TC73918	TC73918	2.39745	0.00184961	down
CGI8_TC73939	TC73939	1.99371	0.01155	up
CGI8_TC73971	TC73971	2.50622	0.0427526	up
CGI8_TC74008	TC74008	1.32412	0.00806411	up
CGI8_TC74033	TC74033	2.21377	0.0210437	up
CGI8_TC74106	TC74106	1.47962	0.0289746	up
CGI8_TC74192	TC74192	1.35345	0.0176613	down
CGI8_TC74237	TC74237	2.5725	0.0463034	up
CGI8_TC74365	TC74365	1.39119	0.0488276	down
CGI8_TC74426	TC74426	2.68792	0.0262068	down
CGI8_TC74456	TC74456	1.7512	0.0350988	up
CGI8_TC74480	TC74480	1.84248	0.00380946	up
CGI8_TC74492	TC74492	1.36519	0.0224034	up
CGI8_TC74676	TC74676	1.52882	0.0195644	down
CGI8_TC74733	TC74733	1.30946	0.0338149	down
CGI8_TC74881	TC74881	2.97631	0.043389	up
CGI8_TC74911	TC74911	1.96472	0.000809877	up
CGI8_TC74963	TC74963	1.48409	0.0121213	up
CGI8_TC74976	TC74976	1.52447	0.0443807	up
CGI8_TC74988	TC74988	1.87299	0.0116885	up
CGI8_TC74998	TC74998	1.72307	0.0427054	up
CGI8_TC75013	TC75013	1.51052	0.0331459	up
CGI8_TC75139	TC75139	2.50143	0.011015	up
CGI8_TC75180	TC75180	1.94502	0.0380185	up
CGI8_TC75203	TC75203	2.8291	0.0466065	up
CGI8_TC75226	TC75226	1.61123	0.0118989	up
CGI8_TC75233	TC75233	2.57349	0.0137757	up
CGI8_TC75262	TC75262	1.97351	0.000406886	up
CGI8_TC75376	TC75376	1.37751	0.0197647	down
CGI8_TC75385	TC75385	1.51006	0.0256254	down
CGI8_TC75439	TC75439	1.86072	0.00777223	up
CGI8_TC75470	TC75470	2.6213	0.0379913	up
CGI8_TC75496	TC75496	2.19703	0.019755	up
CGI8_TC75523	TC75523	2.01519	0.0356002	up
CGI8_TC75549	TC75549	1.30789	0.041843	up
CGI8_TC75552	TC75552	1.68926	0.00180178	up
CGI8_TC75598	TC75598	1.59882	0.0337244	up
CGI8_TC75620	TC75620	3.61806	0.0377705	down
CGI8_TC75650	TC75650	2.50145	0.0385957	up
CGI8_TC75927	TC75927	2.46748	0.0258295	up
CGI8_TC75982	TC75982	2.75381	0.0380992	up
CGI8_TC76004	TC76004	1.32734	0.044738	up
CGI8_TC76021	TC76021	1.73131	0.00792835	down
CGI8_TC76102	TC76102	1.31629	0.0260015	up
CGI8_TC76106	TC76106	3.42657	0.0350618	up
CGI8_TC76134	TC76134	1.93826	0.0239351	up
CGI8_TC76163	TC76163	1.73377	0.0208255	up
CGI8_TC76195	TC76195	2.81494	0.0370809	up
CGI8_TC76252	TC76252	1.33658	0.0418545	down
CGI8_TC76266	TC76266	1.93546	0.0436325	up
CGI8_TC76297	TC76297	1.33546	0.0169158	down
CGI8_TC76345	TC76345	1.51981	0.0191534	up
CGI8_TC76389	TC76389	1.45126	0.0165736	up
CGI8_TC76421	TC76421	2.85283	0.0378713	up
CGI8_TC76525	TC76525	1.40121	0.0252799	down
CGI8_TC76558	TC76558	1.37015	0.0194748	down
CGI8_TC76564	TC76564	1.61798	0.0259069	down
CGI8_TC76576	TC76576	1.34514	0.0274643	down
CGI8_TC76670	TC76670	1.98465	0.0207038	up
CGI8_TC76698	TC76698	1.97658	0.0114209	up
CGI8_TC76720	TC76720	1.55999	0.0144532	up
CGI8_TC76721	TC76721	1.45562	0.0180357	up
CGI8_TC76768	TC76768	1.66229	0.00885048	up
CGI8_TC76790	TC76790	3.61647	0.0260857	up
CGI8_TC76793	TC76793	1.49074	0.0401253	up
CGI8_TC76802	TC76802	1.57046	0.027942	up
CGI8_TC76807	TC76807	1.57204	0.00564942	up
CGI8_TC76858	TC76858	1.79815	0.00445911	down
CGI8_TC76867	TC76867	1.49482	0.0459444	down
CGI8_TC76931	TC76931	1.99253	0.0380641	up
CGI8_TC76956	TC76956	2.8534	0.0372213	up
CGI8_TC76997	TC76997	1.52587	0.0261496	up
CGI8_TC77063	TC77063	1.36502	0.0380516	up
CGI8_TC77170	TC77170	1.74005	0.0317554	up
CGI8_TC77267	TC77267	1.37768	0.045502	up
CGI8_TC77392	TC77392	1.46424	0.00533073	up
CGI8_TC77407	TC77407	1.62679	0.034745	up
CGI8_TC77467	TC77467	2.51934	0.00768078	up
CGI8_TC77518	TC77518	1.70174	0.0485644	down
CGI8_TC77576	TC77576	1.34594	0.0340769	up
CGI8_TC77579	TC77579	1.48384	0.0387525	up
CGI8_TC77582	TC77582	1.82049	0.00887676	up
CGI8_TC77608	TC77608	1.59023	0.0164136	up
CGI8_TC77655	TC77655	1.46696	0.0404868	up
CGI8_TC77683	TC77683	1.51802	0.0278538	down
CGI8_TC77690	TC77690	2.05831	0.0022757	up
CGI8_TC77727	TC77727	1.69018	0.0387009	up
CGI8_TC77794	TC77794	2.99551	0.0156277	up
CGI8_TC77882	TC77882	1.41856	0.00847735	up
CGI8_TC77903	TC77903	1.52262	0.00857088	up
CGI8_TC77915	TC77915	1.65799	0.019963	up
CGI8_TC77936	TC77936	1.68182	0.00880941	up
CGI8_TC77946	TC77946	4.44017	0.00868827	up
CGI8_TC77956	TC77956	1.67778	0.0349952	up
CGI8_TC77959	TC77959	2.50106	0.0229021	up
CGI8_TC78074	TC78074	1.56303	0.0355519	down
CGI8_TC78098	TC78098	2.7314	0.0361009	up
CGI8_TC78130	TC78130	1.39757	0.0374085	up
CGI8_TC78140	TC78140	1.69394	0.0364233	up
CGI8_TC78175	TC78175	1.48128	0.0311607	up
CGI8_TC78181	TC78181	1.7174	0.0267067	up
CGI8_TC78190	TC78190	1.78422	0.0273096	up
CGI8_TC78202	TC78202	2.04415	0.0235659	up
CGI8_TC78207	TC78207	1.95888	0.0128974	up
CGI8_TC78288	TC78288	1.51315	0.0386863	down
CGI8_TC78413	TC78413	1.86008	0.0159099	up
CGI8_TC78426	TC78426	2.41131	0.0196148	up
CGI8_TC78443	TC78443	2.19605	0.033038	up
CGI8_TC78460	TC78460	2.93345	0.00546711	up
CGI8_TC78463	TC78463	2.08462	0.000279446	up
CGI8_TC78494	TC78494	1.75541	0.00235598	up
CGI8_TC78495	TC78495	3.09552	0.0143674	up
CGI8_TC78517	TC78517	1.34051	0.03827	up
CGI8_TC78545	TC78545	1.474	0.00921268	up
CGI8_TC78652	TC78652	1.3898	0.0159704	down
CGI8_TC78653	TC78653	1.32288	0.0496558	up
CGI8_TC78756	TC78756	1.7498	0.0124745	up
CGI8_TC78778	TC78778	2.90323	0.0261206	up
CGI8_TC78783	TC78783	1.56118	0.012056	up
CGI8_TC78840	TC78840	1.30209	0.0143463	up
CGI8_TC78847	TC78847	1.38278	0.00503362	up
CGI8_TC78861	TC78861	1.47044	0.0379698	up
CGI8_TC78896	TC78896	2.41437	0.00635711	up
CGI8_TC78978	TC78978	1.31766	0.0319145	down
CGI8_TC79130	TC79130	1.42345	0.0119474	up
CGI8_TC79140	TC79140	1.36186	0.0369401	up
CGI8_TC79142	TC79142	1.49731	0.011059	up
CGI8_TC79216	TC79216	1.33397	0.0050675	down
CGI8_TC79234	TC79234	2.31008	0.0179845	up
CGI8_TC79239	TC79239	2.76305	0.0192592	down
CGI8_TC79422	TC79422	1.40277	0.0267786	up
CGI8_TC79426	TC79426	1.98785	0.0436349	up
CGI8_TC79450	TC79450	1.40078	0.0307181	up
CGI8_TC79636	TC79636	1.31863	0.018757	down
CGI8_TC79691	TC79691	1.75043	0.022491	up
CGI8_TC79707	TC79707	1.58595	0.0377468	down
CGI8_TC79720	TC79720	1.95292	0.0034912	up
CGI8_TC79741	TC79741	2.84841	0.030558	up
CGI8_TC79827	TC79827	1.33978	0.0202246	up
CGI8_TC79849	TC79849	1.40105	0.0469305	down
CGI8_TC79905	TC79905	1.43228	0.0317376	down
CGI8_TC79919	TC79919	2.60594	0.0248765	up
CGI8_TC79997	TC79997	1.65201	0.0421184	up
CGI8_TC80017	TC80017	1.38578	0.0278292	down
CGI8_TC80033	TC80033	2.88521	0.0195634	up
CGI8_TC80181	TC80181	1.37645	0.00132061	up
CGI8_TC80195	TC80195	1.40503	0.0336622	up
CGI8_TC80304	TC80304	2.41423	0.0390765	up
clpP		3.19631	0.0300171	down
cob		4.77352	0.00645349	down
Cotton12_00001_007	TC59767	1.63765	0.0457215	up
Cotton12_00001_017	TC73216	2.3203	0.00836258	down
Cotton12_00001_068	TC63428	2.48751	0.0372712	up
Cotton12_00001_093	TC73325	2.77719	0.00658672	down
Cotton12_00001_101	TC59186	5.73794	0.00463327	down
Cotton12_00001_133	TC74269	1.43346	0.00179871	up
Cotton12_00001_149	TC59138	1.99986	0.0139535	down
Cotton12_00001_170	BG442711	4.44877	0.00764892	down
Cotton12_00001_199	TC60063	1.48471	0.031303	up
Cotton12_00003_06	TC73680	2.18543	0.00690639	down
Cotton12_00004_23	CO102689	1.38056	0.00417266	up
Cotton12_00006_05	TC73804	2.20502	0.0184292	down
Cotton12_00008_11	TC67060	1.6167	0.00631896	up
Cotton12_00009_05	TC59526	1.31084	0.0112242	up
Cotton12_00011_09	TC59874	3.12262	0.000471784	down
Cotton12_00017_01	TC73829	1.45899	0.0266196	up
Cotton12_00018_01	BF273113	2.32148	0.00499566	down
Cotton12_00028_02	AW666672	3.70214	0.000216176	down
Cotton12_00028_03	BG445008	6.85993	0.0097594	down
Cotton12_00031_06	TC69941	1.32217	0.00222193	up
Cotton12_00038_03	TC75147	3.13164	0.0343251	down
Cotton12_00043_02	TC61316	1.6163	0.0486803	down
Cotton12_00047_04	BQ406236	1.66862	0.0216234	down
Cotton12_00053_03	TC62998	2.00458	0.0106438	up
Cotton12_00060_04	TC66239	3.44149	0.00368291	down
Cotton12_00077_05	TC62568	1.51079	0.0116461	up
Cotton12_00108_04	TC58972	1.49179	0.0249182	down
Cotton12_00110_04	TC66842	2.34334	0.0463375	up
Cotton12_00113_01	TC73911	1.51846	0.0494219	down
Cotton12_00145_01	BG444819	7.78888	0.00483524	down
Cotton12_00156_01	TC73513	3.25024	0.0406949	down
Cotton12_00169_03	TC66684	1.97826	0.0351587	down
Cotton12_00176_03	TC74103	2.14197	0.0220256	down
Cotton12_00182_02	TC67101	1.83502	0.0187515	down
Cotton12_00190_03	TC62720	2.03656	0.0491565	up
Cotton12_00192_01	TC67379	3.75456	0.0156962	up
Cotton12_00196_02	BQ404084	5.52418	0.0478035	down
Cotton12_00206_03	no hit	1.97202	0.0462992	down
Cotton12_00214_02	TC66499	1.58635	0.0145547	down
Cotton12_00229_02	TC67005	1.68749	0.0315909	down
Cotton12_00229_03	BF273625	1.42771	0.00853857	down
Cotton12_00251_01	TC74084	1.56895	0.0460313	down
Cotton12_00258_04	TC66493	2.15873	0.0462559	down
Cotton12_00267_02	BF276314	2.44463	0.04853	down
Cotton12_00282_02	TC73348	2.90581	0.00084892	down
Cotton12_00311_01	TC61098	2.08144	0.0321843	up
Cotton12_00383_01	TC59962	1.95516	0.0263496	down
Cotton12_00384_01	BQ401562	2.22755	0.0113121	down
Cotton12_00385_01	no hit	2.11423	0.0468785	down
Cotton12_00395_02	TC67389	2.24922	0.0464829	down
Cotton12_00450_01	TC63796	1.46251	0.0394055	up
Cotton12_00462_03	BG443771	1.30554	0.0273621	down
Cotton12_00518_01	TC66916	1.74475	0.0407753	up
Cotton12_00520_01	TC66158	1.37906	0.012082	down
Cotton12_00528_02	TC68039	1.38161	0.00805527	up
Cotton12_00533_01	BQ406671	5.80162	0.00542368	down
Cotton12_00540_02	TC68722	1.40137	0.00257658	up
Cotton12_00573_01	TC75680	1.60682	0.031465	up
Cotton12_00586_02	TC60657	1.40153	0.0423749	up
Cotton12_00589_01	TC59702	1.58978	0.0408968	down
Cotton12_00602_01	TC74951	1.6667	0.00961927	up
Cotton12_00624_01	TC78824	1.56797	0.0462681	up
Cotton12_00635_01	no hit	1.59401	0.0306759	up
Cotton12_00687_01	TC68014	2.59691	0.0300966	up
Cotton12_00695_02	CO111394	2.43739	0.00720307	down
Cotton12_00699_02	TC61250	1.30712	0.0330442	up
Cotton12_00726_01	TC66231	5.98754	0.0312405	down
Cotton12_00743_01	TC74786	1.43564	0.0395081	down
Cotton12_00746_01	TC73472	1.36196	0.0402927	up
Cotton12_00757_03	no hit	1.69461	0.00878103	up
Cotton12_00811_01	TC74800	1.40303	0.00405002	up
Cotton12_00827_02	TC73397	3.32877	0.0452407	down
Cotton12_00846_04	no hit	2.10422	0.0121769	up
Cotton12_00880_02	TC75355	1.40409	0.048419	down
Cotton12_00881_01	TC60167	1.40765	0.00613207	down
Cotton12_00883_02	TC67647	2.06269	0.0202858	down
Cotton12_00898_01	TC73797	2.31766	0.00347643	down
Cotton12_00970_01	TC67427	1.35289	0.043225	down
Cotton12_00989_02	TC66656	2.04945	0.0427521	down
Cotton12_01021_01	TC67343	1.94328	0.0319105	down
Cotton12_01053_02	TC76786	2.59811	0.0200039	up
Cotton12_01082_01	TC74293	1.67823	0.0378343	down
Cotton12_01135_02	TC66947	1.96779	0.0484073	down
Cotton12_01145_01	TC74211	1.92679	0.0079685	down
Cotton12_01148_01	no hit	1.47631	0.00379768	up
Cotton12_01151_02	TC73383	6.16155	0.00164033	down
Cotton12_01181_02	TC67596	1.9142	0.0398572	up
Cotton12_01189_02	TC67402	1.41364	0.015032	up
Cotton12_01253_01	DR457385	2.16316	0.034922	down
Cotton12_01298_01	TC68130	1.47458	0.018531	down
Cotton12_01315_01	TC78808	1.76919	0.0106174	up
Cotton12_01367_01	BF274919	1.90368	0.0318811	up
Cotton12_01451_01	TC73606	1.98372	0.018952	up
Cotton12_01543_01	TC69095	1.31635	0.0226004	up
Cotton12_01697_01	TC76779	1.38564	0.0293271	up
Cotton12_01747_01	TC71381	3.24409	0.0301085	down
Cotton12_01769_01	TC67544	1.40884	0.0452487	down
Cotton12_01813_01	TC63000	1.95772	0.0376563	up
Cotton12_01878_01	no hit	1.38306	0.0317099	up
Cotton12_02008_01	TC62042	2.64066	0.00693245	up
Cotton12_02033_01	TC64829	2.13654	0.0246302	up
Cotton12_02111_01	TC60524	1.3363	0.0268766	up
Cotton12_02138_01	TC78915	1.3097	0.0369338	down
Cotton12_02143_01	TC68047	2.11624	0.0224646	up
Cotton12_02161_01	CD486475	4.38403	0.0137017	down
Cotton12_02162_01	no hit	4.35087	0.0158134	down
Cotton12_02229_01	no hit	2.04347	0.0418074	up
Cotton12_02235_01	no hit	1.46763	0.0422577	up
Cotton12_02278_01	TC62818	2.57602	0.0179253	up
Cotton12_02285_01	TC74634	1.33176	0.00345365	up
Cotton12_02334_01	DN803908	1.543	0.0472068	up
Cotton12_02480_01	TC67084	1.44227	0.0188722	down
Cotton12_02497_01	TC67160	1.46924	0.00190296	down
Cotton12_02505_01	TC74088	2.38191	0.0316514	up
Cotton12_02535_01	TC73604	1.97875	0.0422644	down
Cotton12_02566_01	DR458038	2.37645	0.00847972	down
Cotton12_02604_01	BG439980	1.4192	0.0335831	down
Cotton12_02635_01	TC73748	1.46902	0.0243984	down
Cotton12_02660_01	no hit	1.33261	0.0452863	up
Cotton12_02664_01	TC77230	1.37249	0.029157	up
Cotton12_02684_01	TC64525	1.38114	0.0189109	up
Cotton12_02694_01	TC76859	1.81332	0.0269505	up
Cotton12_02694_02	TC76859	2.40198	0.027622	up
Cotton12_02760_01	TC68110	2.11873	0.0150867	down
Cotton12_02780_01	no hit	1.40658	0.0320738	up
Cotton12_02812_01	TC69303	1.52885	0.00752907	up
Cotton12_02844_01	TC69121	3.16159	0.0494494	up
Cotton12_02985_02	CO113508	1.45386	0.0188592	up
Cotton12_03085_01	TC60894	2.31446	0.0150805	up
Cotton12_03100_02	CO129693	3.424	0.0181276	up
Cotton12_03124_01	TC62320	1.71676	0.0058568	down
Cotton12_03174_01	CO125678	2.07535	0.0134189	up
Cotton12_03175_01	DT555524	1.39451	0.0440396	down
Cotton12_03190_01	TC64235	1.31436	0.0260078	down
Cotton12_03262_01	TC61046	1.64132	0.0365556	up
Cotton12_03286_01	TC62806	1.53588	0.0112672	up
Cotton12_03365_01	DN816859	4.54791	0.0152914	up
Cotton12_03433_01	TC67015	2.30981	0.0145627	up
Cotton12_03441_01	TC73761	1.51572	0.0100295	up
Cotton12_03474_01	TC63952	2.33198	0.0119786	up
Cotton12_03556_01	no hit	1.93378	0.0165413	up
Cotton12_03628_01	TC65110	1.35177	0.0228346	up
Cotton12_03679_01	TC74363	2.12652	0.0187296	up
Cotton12_03812_01	TC80134	1.57327	0.0141141	up
Cotton12_03818_01	TC67563	1.82429	0.0199037	down
Cotton12_03821_01	TC76905	1.36874	0.033251	down
Cotton12_03840_01	TC76341	1.42255	0.0492564	up
Cotton12_03848_01	no hit	1.8138	0.00391093	up
Cotton12_03908_01	TC75575	2.82811	0.0240157	up
Cotton12_03995_01	TC61987	1.98884	0.0230767	up
Cotton12_04066_01	TC65930	2.70398	0.0096936	up
Cotton12_04154_01	no hit	1.43327	0.00929998	up
Cotton12_04209_01	TC62849	3.34719	0.0434927	up
Cotton12_04213_01	TC69257	1.98415	0.00806297	up
Cotton12_04224_01	TC65920	1.47118	0.0195868	up
Cotton12_04235_01	TC66029	3.67591	0.0141675	up
Cotton12_04266_01	BG443152	2.23418	0.045584	down
Cotton12_04325_01	DT467894	2.74736	0.0391682	up
Cotton12_04376_02	CO088732	1.31341	0.0437979	up
Cotton12_04446_01	no hit	1.70282	0.0310978	up
Cotton12_04590_01	TC74541	4.76789	0.019268	up
Cotton12_04596_01	no hit	1.38677	0.00527497	up
Cotton12_04656_01	TC71758	2.34942	0.0490339	up
Cotton12_04747_01	TC70803	1.50238	0.0307285	up
Cotton12_04817_01	TC65416	1.3041	0.00576057	up
Cotton12_04854_01	TC78695	1.62336	0.0315293	up
Cotton12_04855_01	no hit	2.02623	0.0121098	up
Cotton12_05012_01	TC61318	1.64344	0.0105829	up
Cotton12_05021_01	TC76175	2.36816	0.0118185	up
Cotton12_05037_01	TC63002	1.34286	0.0369065	up
Cotton12_05085_01	TC68132	1.46964	0.0373475	down
Cotton12_05089_01	DN801868	1.50858	0.0238299	down
Cotton12_05097_01	TC79520	1.40645	0.000897683	down
Cotton12_05144_01	TC64962	1.7288	0.00596062	up
Cotton12_05184_01	TC63416	1.45108	0.044938	up
Cotton12_05197_01	TC70944	2.14482	0.00206586	up
Cotton12_05337_01	TC79830	2.46338	0.00501521	up
Cotton12_05355_02	CO131815	1.58121	0.0129371	up
Cotton12_05368_01	TC76970	1.46325	0.000257058	down
Cotton12_05422_01	DT571724	1.62336	0.0138854	up
Cotton12_05438_01	TC73387	1.96168	0.0149134	up
Cotton12_05459_01	TC60005	1.70008	0.0166519	down
Cotton12_05462_01	TC67692	1.61827	0.023343	up
Cotton12_05471_01	TC65006	1.41056	0.00330465	up
Cotton12_05590_01	TC61900	1.89374	0.0195422	up
Cotton12_05609_01	TC75485	2.00582	0.00815002	up
Cotton12_05689_02	TC69821	1.33481	0.0467175	down
Cotton12_05721_01	TC66744	1.49098	0.0461758	up
Cotton12_05730_01	TC69574	1.5806	0.0301815	down
Cotton12_05752_01	TC76184	1.7716	0.00562154	up
Cotton12_05753_01	no hit	1.75472	0.0467052	up
Cotton12_05808_01	TC69725	1.76039	0.0126654	up
Cotton12_05979_01	TC60408	2.04521	0.00696857	up
Cotton12_06017_01	TC63199	1.72275	0.0346289	up
Cotton12_06040_01	TC68836	2.50555	0.000205389	up
Cotton12_06172_01	TC74744	2.78024	0.032172	down
Cotton12_06173_01	TC67474	1.39876	0.00676062	up
Cotton12_06176_01	TC60890	2.15953	0.0167543	up
Cotton12_06184_01	TC61220	1.80087	0.0498548	up
Cotton12_06190_01	TC61356	1.8391	0.0455164	down
Cotton12_06244_01	TC59043	1.32655	0.0344221	down
Cotton12_06254_01	TC64768	1.96443	0.014375	up
Cotton12_06311_01	TC79752	1.42116	0.00923529	up
Cotton12_06326_01	TC79629	1.35369	0.0494837	up
Cotton12_06348_01	TC80106	3.5094	0.0104336	up
Cotton12_06363_01	TC78542	2.41243	0.0315337	up
Cotton12_06406_01	TC63043	1.45885	0.0312235	up
Cotton12_06444_01	TC76199	2.42583	0.0176811	up
Cotton12_06472_01	TC70169	1.37009	0.0451227	up
Cotton12_06517_01	TC59710	1.30611	0.0349588	down
Cotton12_06541_01	TC71160	2.30194	0.0147452	down
Cotton12_06567_01	no hit	2.01727	0.00882731	down
Cotton12_06642_01	TC77136	2.2783	0.0357495	up
Cotton12_06695_01	TC64509	8.24104	0.00546027	down
Cotton12_06759_01	no hit	2.23432	0.0392067	up
Cotton12_06833_01	CO079258	1.50518	0.0244511	up
Cotton12_06848_01	TC75352	1.52036	0.0382788	up
Cotton12_06911_01	TC79362	1.51347	0.0388689	up
Cotton12_06956_01	no hit	1.45923	0.0334633	up
Cotton12_07053_01	TC74754	1.52052	0.0043957	up
Cotton12_07086_01	TC63976	1.5201	0.0420421	down
Cotton12_07104_01	TC61049	2.19604	0.00334207	down
Cotton12_07130_01	TC67852	1.65048	0.0291696	up
Cotton12_07139_02	TC74619	1.93363	0.0272764	up
Cotton12_07170_01	TC73803	1.42695	0.0213781	up
Cotton12_07248_02	no hit	1.54185	2.17466e-05	up
Cotton12_07278_01	TC72696	1.80753	0.0387181	up
Cotton12_07282_01	TC70832	3.71299	0.032072	up
Cotton12_07383_01	TC77461	2.54375	0.0477087	down
Cotton12_07451_01	TC65774	2.28007	0.0061753	down
Cotton12_07483_01	TC78275	2.6898	0.00190459	down
Cotton12_07491_02	TC73510	1.37503	0.0404084	down
Cotton12_07571_01	TC76972	2.22055	0.00358971	down
Cotton12_07576_01	TC67730	1.30017	0.0229079	up
Cotton12_07582_02	no hit	1.98889	0.0264079	up
Cotton12_07595_01	TC78289	2.72299	0.0435585	down
Cotton12_07623_01	TC63540	1.50059	0.0444685	up
Cotton12_07633_01	TC72005	1.89829	0.0180316	up
Cotton12_07753_01	TC77893	1.62196	0.0404145	down
Cotton12_07769_01	TC77879	1.61592	0.0371312	up
Cotton12_07788_01	TC63899	1.6983	0.00930406	up
Cotton12_07796_01	TC73047	7.4332	0.0110054	down
Cotton12_07808_01	TC74547	1.39348	0.0434748	down
Cotton12_07855_01	TC64532	2.30201	0.00641541	up
Cotton12_07897_01	TC60461	1.66416	0.000346222	up
Cotton12_07904_02	TC63543	1.38975	0.0261286	down
Cotton12_07911_01	TC73863	1.75479	0.0215958	down
Cotton12_07972_01	TC70827	1.38787	0.0230552	up
Cotton12_08049_01	TC75634	2.33659	0.0405756	down
Cotton12_08064_01	TC67126	1.9455	0.0180927	up
Cotton12_08067_01	TC76599	1.31481	0.0381734	down
Cotton12_08152_01	no hit	1.50314	0.00668467	up
Cotton12_08194_01	TC64907	1.98677	0.0172787	up
Cotton12_08201_01	TC73092	1.53109	0.0442227	down
Cotton12_08226_01	TC70732	1.73235	0.0349297	up
Cotton12_08275_01	TC60028	2.04825	0.0345157	down
Cotton12_08293_01	TC73838	3.29486	0.0458403	up
Cotton12_08373_01	TC70120	1.35358	0.0123729	down
Cotton12_08380_01	TC62929	1.78828	0.0267851	up
Cotton12_08412_01	TC76038	2.03381	0.0234468	down
Cotton12_08465_01	TC77583	1.51188	0.0274031	up
Cotton12_08466_01	TC75961	1.61541	0.0221018	up
Cotton12_08511_01	TC80247	2.6059	0.0388014	down
Cotton12_08539_01	TC63999	2.0462	0.0373979	down
Cotton12_08556_01	TC61354	1.50615	0.0308582	up
Cotton12_08628_01	TC75026	5.48732	0.047246	down
Cotton12_08629_01	no hit	1.42323	0.0132013	down
Cotton12_08687_01	TC77658	1.33582	0.0289561	up
Cotton12_08720_01	TC79061	2.27878	0.0288898	up
Cotton12_08738_01	TC64407	1.45617	0.0163644	up
Cotton12_08744_01	TC65351	2.33744	0.0263571	up
Cotton12_08752_01	TC70033	1.36984	0.0390961	up
Cotton12_08766_01	TC63431	1.59242	0.0307693	up
Cotton12_08816_01	TC68976	1.31244	0.00668798	up
Cotton12_08822_01	TC63921	2.6442	0.0201722	up
Cotton12_08844_01	TC63778	1.32703	0.0187365	down
Cotton12_08886_01	TC64580	3.06839	0.0176569	down
Cotton12_08916_01	CO107848	1.59702	0.0353686	up
Cotton12_08978_01	TC64354	1.66576	0.0342297	down
Cotton12_08984_01	TC76394	1.41314	0.0135475	up
Cotton12_09062_01	TC78464	1.45494	0.0471504	up
Cotton12_09193_01	TC66542	1.57169	0.0464704	up
Cotton12_09240_01	CO113834	1.85966	0.0136015	up
Cotton12_09261_01	TC77940	1.41026	0.00790687	down
Cotton12_09262_01	TC74574	2.70942	0.0151732	down
Cotton12_09283_01	TC66090	1.75051	0.0288999	down
Cotton12_09297_01	DR452350	2.20384	0.00131214	down
Cotton12_09301_01	TC75531	1.51474	0.0173806	up
Cotton12_09316_01	TC67840	2.181	0.0424877	up
Cotton12_09324_01	TC62055	1.33247	0.0437553	up
Cotton12_09342_01	TC79111	1.77848	0.00579312	down
Cotton12_09421_01	TC80087	1.41915	0.00546961	up
Cotton12_09437_01	TC62922	1.90354	0.00749827	up
Cotton12_09448_01	TC76594	1.47609	0.0337467	up
Cotton12_09477_01	TC74205	3.96734	0.027975	up
Cotton12_09670_01	BQ408638	1.39512	0.0405434	up
Cotton12_09714_01	TC72746	1.60453	0.00294312	down
Cotton12_09780_02	TC68445	1.47935	0.0482103	down
Cotton12_09805_01	TC75366	1.69856	0.0197393	up
Cotton12_09814_01	TC68413	1.64824	0.0136062	up
Cotton12_09846_01	TC67672	1.73195	0.0215936	down
Cotton12_09864_01	TC74946	1.46794	0.000123644	up
Cotton12_09962_01	no hit	1.3022	0.0446436	down
Cotton12_09964_01	TC74699	2.42547	0.00630678	up
Cotton12_09998_01	TC75721	1.37191	0.00287663	down
Cotton12_10043_01	TC61047	2.52094	0.0200106	up
Cotton12_10101_01	DR463404	2.37328	0.0134166	up
Cotton12_10144_01	TC67105	2.30472	0.0165242	down
Cotton12_10187_01	TC79699	1.58324	0.0470848	up
Cotton12_10301_01	TC74512	2.8742	0.0372894	down
Cotton12_10303_01	TC70125	2.04934	0.0071551	up
Cotton12_10424_01	TC77211	1.63135	0.0367925	up
Cotton12_10435_01	TC62584	3.49366	0.0211316	up
Cotton12_10453_01	BF279037	2.82486	0.00490817	up
Cotton12_10519_01	TC66881	1.90107	0.012801	up
Cotton12_10687_01	TC60566	1.40679	0.049374	down
Cotton12_10749_01	BG446362	2.17152	0.0126792	up
Cotton12_10759_01	TC61675	1.57892	0.008842	down
Cotton12_10764_01	AI725777	2.40078	0.0468713	up
Cotton12_10774_01	TC74449	1.61946	0.0487121	up
Cotton12_10816_01	TC62693	1.49684	0.0169588	down
Cotton12_10863_01	TC70060	1.77331	0.0270889	up
Cotton12_10883_01	TC63407	1.52793	0.00714478	down
Cotton12_10886_01	TC67194	2.39494	0.0152662	down
Cotton12_10891_01	TC70817	1.84846	0.0352453	up
Cotton12_10933_01	BG445933	1.5948	0.0267509	up
Cotton12_10953_01	no hit	1.72949	0.0448607	up
Cotton12_11042_01	TC61285	1.43965	0.0321826	up
Cotton12_11044_01	TC63539	1.56533	0.0455532	down
Cotton12_11077_01	TC66840	1.33887	0.0102647	up
Cotton12_11088_01	TC69762	1.3327	0.024109	up
Cotton12_11151_01	DT458844	1.51982	0.0488607	up
Cotton12_11191_02	TC62138	1.49562	0.0313044	up
Cotton12_11199_01	TC60070	2.10719	0.00922631	down
Cotton12_11255_01	TC75832	1.31686	0.0386855	up
Cotton12_11345_01	no hit	9.25792	0.00251716	down
Cotton12_11375_01	TC59697	3.29998	0.0139437	down
Cotton12_11415_01	TC77870	1.41241	0.0325211	down
Cotton12_11492_01	TC69523	2.76843	0.0496323	up
Cotton12_11563_01	TC77043	1.60481	0.038122	up
Cotton12_11657_01	TC58929	4.40694	0.0424292	down
Cotton12_11695_01	CO080301	2.27826	0.0366611	up
Cotton12_11850_01	TC78154	1.91019	0.0203154	up
Cotton12_11880_01	TC60874	4.09732	0.0316934	up
Cotton12_11891_01	no hit	8.7645	0.00411941	down
Cotton12_11920_01	TC68476	1.32772	0.0367121	up
Cotton12_11978_01	AW186685	2.25062	0.0102685	up
Cotton12_11992_01	DN758234	1.74681	0.0207539	up
Cotton12_12009_01	TC70548	3.18699	0.0257948	down
Cotton12_12049_01	CA992714	2.95901	0.00691288	down
Cotton12_12079_01	TC61730	1.70726	0.0209806	up
Cotton12_12186_01	TC75876	1.50811	0.0225543	up
Cotton12_12229_01	TC75960	1.31892	0.00337763	up
Cotton12_12283_01	TC66597	4.02169	0.00269884	down
Cotton12_12292_01	TC62538	2.61101	0.0399511	up
Cotton12_12320_01	TC60387	2.124	0.0103146	up
Cotton12_12348_01	TC60273	1.35777	0.005435	down
Cotton12_12403_01	TC68350	1.61523	0.0242834	up
Cotton12_12613_01	TC72664	1.51813	0.0486157	down
Cotton12_12636_01	TC60007	2.156	0.0228483	down
Cotton12_12686_01	BF279453	1.57481	0.0268499	up
Cotton12_12705_02	CO132211	1.41741	0.0411848	up
Cotton12_12770_01	TC59104	2.39768	0.044294	down
Cotton12_12837_01	TC68510	2.14509	0.0263288	up
Cotton12_12848_01	TC75016	2.46418	0.0305573	up
Cotton12_12891_01	TC67136	1.35856	0.0192039	up
Cotton12_12933_01	TC63151	1.39391	0.0474057	up
Cotton12_12952_01	TC77237	2.19058	0.0339531	up
Cotton12_12969_01	TC63293	1.38499	0.0303875	up
Cotton12_13019_01	TC68054	2.13058	0.0315704	up
Cotton12_13022_01	TC61268	1.83169	0.0126261	up
Cotton12_13092_01	TC63478	1.84426	0.00470713	up
Cotton12_13094_01	BF273625	1.57184	0.0407886	down
Cotton12_13152_01	TC61668	3.58056	0.0109054	up
Cotton12_13153_01	TC65196	1.64473	0.0439876	down
Cotton12_13155_01	CO086593	2.14432	0.00285672	up
Cotton12_13170_01	TC68065	2.54224	0.0184799	up
Cotton12_13202_01	TC74542	3.07346	0.0214808	down
Cotton12_13266_01	TC63974	1.54547	0.0282488	up
Cotton12_13284_02	no hit	1.48637	0.00412952	down
Cotton12_13337_01	CO118000	1.3587	0.0328241	up
Cotton12_13436_01	TC68245	3.12039	0.042012	up
Cotton12_13495_01	TC75851	2.42892	0.0335776	up
Cotton12_13528_01	DN758613	2.29673	0.00319416	up
Cotton12_13537_01	BG440422	2.48946	0.00233459	down
Cotton12_13623_01	TC69448	3.70505	0.027625	down
Cotton12_13700_01	TC66567	2.29688	0.000764559	down
Cotton12_13764_01	TC79966	1.5528	0.0056753	up
Cotton12_13841_01	AI728123	1.74209	0.0207746	up
Cotton12_13843_01	TC71255	1.5527	0.0162433	up
Cotton12_13853_01	TC73887	4.6494	0.0262953	down
Cotton12_13938_02	no hit	1.78919	0.0299523	up
Cotton12_13945_01	TC65506	1.676	0.00135793	up
Cotton12_13970_01	TC73975	1.3106	0.0379457	down
Cotton12_13976_01	BF275658	2.24836	0.00650503	down
Cotton12_14119_01	TC60729	1.34087	0.00909477	down
Cotton12_14164_01	TC61150	1.44257	0.0335681	down
Cotton12_14170_01	TC68996	1.65774	0.0363347	up
Cotton12_14187_01	TC77250	1.86952	0.0473525	up
Cotton12_14253_01	no hit	1.38475	0.0152506	up
Cotton12_14255_01	CO131070	1.38485	0.00178098	up
Cotton12_14265_01	TC70069	2.72821	0.0124774	up
Cotton12_14322_01	TC69756	1.50775	0.0102474	up
Cotton12_14326_01	TC68860	1.3164	0.0153132	down
Cotton12_14376_01	no hit	1.71009	0.0451685	up
Cotton12_14391_01	TC60301	1.51247	0.0137951	up
Cotton12_14420_01	TC78356	1.78098	0.0366356	up
Cotton12_14542_01	TC75328	2.33796	0.037551	down
Cotton12_14555_01	TC67853	2.24974	0.0146283	up
Cotton12_14594_01	TC64058	1.61086	0.049646	down
Cotton12_14639_01	BG444042	1.35524	0.0459779	down
Cotton12_14686_01	no hit	2.53786	0.0019356	up
Cotton12_14731_01	TC77003	1.91445	0.0494581	up
Cotton12_14749_01	TC62053	1.97986	0.00639312	down
Cotton12_14761_02	no hit	1.4955	0.0234816	up
Cotton12_14815_02	CO128911	2.04225	0.032203	up
Cotton12_14838_01	TC71619	1.53291	0.00613239	up
Cotton12_14848_01	DT544681	1.62301	0.00961028	up
Cotton12_14893_01	TC73663	2.93525	0.0117452	up
Cotton12_14905_01	TC66310	3.60187	0.0411873	up
Cotton12_15027_01	TC75955	1.53348	0.0472111	up
Cotton12_15087_01	CO125711	1.48164	0.0368178	down
Cotton12_15095_01	TC67926	3.49651	0.00199924	up
Cotton12_15123_01	TC63345	2.42026	0.0064873	up
Cotton12_15227_01	BF275383	1.36058	0.0214294	down
Cotton12_15288_01	TC61643	2.13667	0.0120466	up
Cotton12_15319_01	no hit	2.7748	0.0265021	up
Cotton12_15334_01	TC71216	1.40189	0.0140558	up
Cotton12_15393_02	no hit	1.59509	0.0413184	up
Cotton12_15412_01	DT563032	1.63269	0.00816483	up
Cotton12_15445_01	no hit	1.80359	0.00968594	up
Cotton12_15500_01	TC69799	1.34718	0.0272836	down
Cotton12_15552_01	TC69527	1.36282	0.033588	up
Cotton12_15639_01	TC74395	1.6269	0.0461742	up
Cotton12_15752_01	TC65114	1.44891	0.00201364	down
Cotton12_15847_01	BQ401426	1.39357	0.0374807	up
Cotton12_15908_01	TC64253	1.98759	0.0469286	down
Cotton12_15947_01	BG441518	1.62261	0.00340207	up
Cotton12_15953_01	no	1.97745	0.0145591	up
Cotton12_15962_01	TC76324	1.51508	0.035397	up
Cotton12_15999_01	TC73186	2.02597	0.0434712	up
Cotton12_16039_01	TC59870	1.59405	0.0266454	down
Cotton12_16058_02	TC79633	1.44366	0.0338711	down
Cotton12_16091_01	TC76090	1.32186	0.00268669	down
Cotton12_16138_01	TC60467	2.00563	0.0177554	down
Cotton12_16230_01	NP1426432	2.34114	0.0304016	down
Cotton12_16242_01	TC77503	2.51433	0.0324904	up
Cotton12_16250_01	TC70085	1.89139	0.0461203	up
Cotton12_16327_01	TC70537	1.6927	0.00139626	up
Cotton12_16467_01	TC78321	1.67661	0.0239587	down
Cotton12_16475_01	TC73279	2.04777	0.0188017	down
Cotton12_16524_01	no hit	1.65998	0.0290783	up
Cotton12_16618_01	no hit	1.74602	0.0169894	up
Cotton12_16627_01	TC63285	1.88128	0.0213815	down
Cotton12_16633_01	CO091629	1.44673	0.0127536	up
Cotton12_16665_01	TC61725	1.47059	0.0234684	up
Cotton12_16669_01	TC65158	1.35875	7.65368e-05	up
Cotton12_16680_01	TC66039	1.77554	0.000538948	up
Cotton12_16685_01	TC70458	1.4655	0.0248998	up
Cotton12_16747_01	TC69157	1.50542	0.0327191	up
Cotton12_16843_01	TC74230	1.41525	0.0123586	up
Cotton12_16941_01	TC73948	1.38511	0.0278417	up
Cotton12_16961_01	no hit	1.75104	0.00607674	up
Cotton12_17014_01	no hit	1.72889	0.0301801	up
Cotton12_17133_01	TC70670	2.19557	0.0324447	down
Cotton12_17183_01	TC68525	2.70357	0.025147	up
Cotton12_17186_01	TC72711	1.5071	0.00635589	up
Cotton12_17194_01	TC67527	3.08724	0.0297015	down
Cotton12_17201_01	DT465163	1.5382	0.0490144	down
Cotton12_17216_01	TC67696	1.91365	0.0408354	up
Cotton12_17277_02	CO075230	2.01812	0.0348321	up
Cotton12_17389_01	no hit	1.59399	0.021478	up
Cotton12_17468_01	CO071986	1.41863	0.00123666	up
Cotton12_17561_01	TC68732	2.44552	0.0268679	up
Cotton12_17624_01	TC67988	1.66653	0.0388435	down
Cotton12_17665_01	TC69532	2.75664	0.0360837	up
Cotton12_17688_01	TC66665	1.87933	0.0118468	up
Cotton12_17719_01	TC67601	1.46128	0.0248187	up
Cotton12_17809_01	BQ406159	2.23793	0.0258943	up
Cotton12_17836_01	TC68646	1.59897	0.0347939	up
Cotton12_17839_01	TC77280	1.57335	0.022953	up
Cotton12_17888_01	TC60953	1.62519	0.0415214	up
Cotton12_17981_01	TC67337	1.50211	0.0168846	up
Cotton12_18001_01	no hit	1.67863	0.0403074	up
Cotton12_18038_01	TC72416	2.08611	0.0212338	up
Cotton12_18040_01	DT544290	2.1249	0.0250847	down
Cotton12_18067_01	TC72692	1.55414	0.0395498	up
Cotton12_18090_01	TC61805	1.45714	0.0109499	up
Cotton12_18095_01	TC76371	1.47004	0.00177874	down
Cotton12_18098_01	TC65165	1.37895	0.00118647	up
Cotton12_18118_01	CO118806	3.71645	0.00916294	down
Cotton12_18138_01	TC70158	1.79669	0.0089217	up
Cotton12_18140_01	no hit	1.61036	0.0209921	down
Cotton12_18169_01	TC72599	2.42739	0.0304221	up
Cotton12_18194_01	TC74110	1.52085	0.0294728	down
Cotton12_18268_01	TC73438	2.33324	0.00119896	down
Cotton12_18386_01	TC63164	2.28964	0.0293206	up
Cotton12_18548_01	TC71112	1.60979	0.0239442	up
Cotton12_18602_01	TC71238	1.71226	0.0038438	down
Cotton12_18710_01	TC64114	1.62372	0.0138702	up
Cotton12_18733_01	TC60726	1.47606	0.0477463	down
Cotton12_18755_01	TC72223	1.47136	0.0345999	up
Cotton12_18769_01	TC74336	2.03445	0.0230407	up
Cotton12_18790_01	TC78693	1.33507	0.0211668	down
Cotton12_18824_01	no hit	2.49115	0.0343463	down
Cotton12_18849_01	TC74038	2.64228	0.0352415	up
Cotton12_18923_01	TC66493	2.48924	0.0443705	down
Cotton12_18925_01	TC63948	1.937	0.00245008	up
Cotton12_18955_01	BF272749	1.39417	0.0192193	up
Cotton12_18985_01	TC67264	1.43622	0.00116467	up
Cotton12_19044_01	DN801451	2.05293	0.0479162	up
Cotton12_19051_01	TC61421	1.61002	0.0287142	up
Cotton12_19109_01	TC70058	1.88436	0.00270676	up
Cotton12_19113_01	TC66970	1.8279	0.00315145	up
Cotton12_19119_01	no hit	1.82381	0.00541909	up
Cotton12_19182_01	BF268619	1.6479	0.012433	up
Cotton12_19267_01	TC65478	1.38558	0.0196105	down
Cotton12_19320_01	no hit	1.40369	0.0297678	up
Cotton12_19393_01	TC63924	1.47479	0.0225254	up
Cotton12_19397_01	TC74366	1.32575	0.0189027	up
Cotton12_19412_01	TC71195	1.49969	0.0325723	up
Cotton12_19466_01	TC59374	2.44491	0.0212714	down
Cotton12_19474_01	TC67565	1.81073	0.00304772	down
Cotton12_19508_01	TC74856	1.74889	0.0165996	up
Cotton12_19525_01	TC69788	1.7406	0.000665925	up
Cotton12_19598_01	TC62899	2.04828	0.012801	up
Cotton12_19622_01	TC67645	1.59911	0.0403603	down
Cotton12_19647_02	CO115928	1.93624	0.0496351	up
Cotton12_19662_01	BQ411908	1.84302	0.0155487	down
Cotton12_19724_01	CO084858	1.70904	0.0497296	down
Cotton12_19802_02	no hit	1.68875	0.0112951	up
Cotton12_19945_01	TC74962	1.40158	0.0110913	up
Cotton12_19978_01	CO076489	1.97073	0.0207655	up
Cotton12_20018_01	CO106445	1.34969	0.0275476	up
Cotton12_20045_02	TC78428	1.62628	0.0157357	up
Cotton12_20048_01	CO075937	1.81023	0.0366334	up
Cotton12_20103_02	TC64571	1.86916	0.0115063	up
Cotton12_20132_01	TC72181	1.31494	0.0436983	up
Cotton12_20177_01	CO087403	6.23072	0.00259566	down
Cotton12_20264_02	no hit	1.39758	0.0213686	up
Cotton12_20270_02	no hit	3.66164	0.00290364	up
Cotton12_20276_01	CO107741	1.74333	0.0136963	up
Cotton12_20311_01	CO098944	1.33047	0.0226471	up
Cotton12_20319_02	no hit	1.42281	0.0326143	up
Cotton12_20341_02	no hit	2.7667	0.00469814	up
Cotton12_20392_01	CO092661	1.36002	0.0395228	up
Cotton12_20406_02	DR463929	1.45716	0.0447706	up
Cotton12_20477_01	TC74335	1.4003	0.0287594	up
Cotton12_20522_01	TC77822	1.60794	0.0217432	up
Cotton12_20542_01	TC64036	1.48804	0.0245128	down
Cotton12_20626_01	CO121475	1.76853	0.00886274	down
Cotton12_20768_02	no hit	4.1699	0.0031961	up
Cotton12_20986_01	CO086565	1.35896	0.0111943	up
Cotton12_21009_02	no hit	1.63706	0.00886537	up
Cotton12_21016_01	TC61500	2.253	0.0409782	up
Cotton12_21048_01	TC70538	1.95296	0.0233973	down
Cotton12_21138_01	BQ403355	1.46176	0.014201	up
Cotton12_21148_01	CO121723	1.74526	0.0124287	up
Cotton12_21157_02	TC63126	1.53251	0.0143091	up
Cotton12_21164_02	no hit	1.70825	0.0145913	up
Cotton12_21520_01	TC63862	1.4474	0.0128993	up
Cotton12_21601_01	CO118261	1.35001	0.0101701	up
Cotton12_21644_01	CO109837	1.57361	0.0455212	down
Cotton12_21671_02	no hit	2.22396	0.0459147	up
Cotton12_21794_01	TC62550	1.513	0.0416218	up
Cotton12_21796_01	no hit	1.45763	0.0434079	down
Cotton12_21917_01	no hit	2.362	0.0216986	up
Cotton12_21934_01	CO113753	2.24274	0.0494993	down
Cotton12_22025_01	TC77542	1.34534	0.0151869	up
Cotton12_22069_01	TC70541	1.32477	0.0219828	down
Cotton12_22417_01	TC73670	1.52637	0.00528198	up
Cotton12_22772_01	CO100321	2.41846	0.0359799	down
Cotton12_22825_01	no hit	2.84189	0.0436271	down
Cotton12_22980_01	no hit	1.47833	0.0146111	up
Cotton12_23029_01	CO071277	1.42097	0.0371053	up
Cotton12_23034_01	CO071792	1.44833	0.0140821	up
Cotton12_23170_01	TC64836	1.34793	0.0326282	down
Cotton12_23214_01	no hit	1.52683	0.0457412	up
Cotton12_23460_01	no hit	1.32623	0.0394132	up
Cotton12_23961_01	TC61901	1.40589	0.0115807	up
Cotton12_24058_01	no hit	1.38809	0.00899953	up
Cotton12_24097_01	no hit	2.57599	0.0383735	up
Cotton12_24185_01	no hit	1.46549	0.00754674	up
Cotton12_24303_01	no hit	1.70217	0.00642273	up
Cotton12_24356_01	CO087494	1.43431	0.0330195	down
Cotton12_24547_01	CO071608	1.37433	0.0357548	up
Cotton12_24655_01	TC79405	1.51073	0.00408598	up
Cotton12_24752_01	BQ402267	1.50224	0.00835748	up
Cotton12_24814_01	TC70611	2.73931	0.000427906	up
Cotton12_24820_01	TC73585	1.3955	0.0423019	up
Cotton12_24854_01	DT468418	2.16026	0.0296413	up
Cotton12_24870_01	CO098968	1.96709	0.00283666	down
Cotton12_25098_01	AI730520	1.36036	0.0137754	up
Cotton12_25181_01	no hit	1.45152	0.0480465	up
Cotton12_25224_01	TC76593	1.76391	0.0352647	up
Cotton12_25539_01	no hit	3.54849	0.0417251	down
Cotton12_25675_01	TC71202	2.17175	0.0175496	up
Cotton12_25696_01	DT465657	1.36891	0.0257684	up
Cotton12_25895_01	CO099619	1.31714	0.0280178	up
Cotton12_25962_01	TC72126	2.13465	0.0413395	up
Cotton12_26012_01	DT460646	2.38797	0.00970704	up
Cotton12_26072_01	AI731712	1.49566	0.00321031	up
Cotton12_26110_01	TC69990	1.66887	0.0453311	down
Cotton12_26140_01	AI725840	1.68486	0.023696	down
Cotton12_26189_01	TC70582	1.59241	0.00122133	up
Cotton12_26316_01	no hit	1.7513	0.0367284	up
Cotton12_26453_01	AI729600	1.56632	0.0144033	up
Cotton12_26481_01	CO097446	3.09055	0.0413693	up
Cotton12_26578_01	DV848987	1.4293	0.0142499	up
Cotton12_26890_01	AI054980	1.40599	0.0481106	up
Cotton12_27311_01	no hit	2.49982	0.0315961	up
Cotton12_27312_01	CO495481	2.02048	0.0451244	up
Cotton12_27379_01	no hit	6.55179	0.019307	down
Cotton12_27441_01	DT550237	3.51963	0.0461789	up
Cotton12_27472_01	TC63353	6.35019	0.00749939	down
Cotton12_27620_01	DT456210	2.20996	0.0272681	up
Cotton12_27624_01	DN817795	1.32443	0.0252688	down
Cotton12_27755_01	AI725570	1.39412	0.0371281	up
Cotton12_27804_01	no hit	1.30431	0.0123051	up
Cotton12_27809_01	TC62978	1.48626	0.0171185	up
Cotton12_27872_01	DT465560	1.67676	0.00897045	up
Cotton12_27889_01	AW186818	1.48404	0.0145299	up
Cotton12_27902_01	TC77088	1.39225	0.0171774	up
Cotton12_27995_01	TC64046	1.82874	0.0100302	up
Cotton12_28076_01	TC62547	1.41786	0.0424506	up
Cotton12_28262_01	BF268607	1.49046	0.0120437	up
Cotton12_28470_01	CO080166	1.39116	0.01017	up
Cotton12_28476_01	BG440556	1.61995	0.00640711	up
Cotton12_28737_01	no hit	1.4338	0.00210653	up
Cotton12_28848_01	CO128452	1.34498	0.00153616	down
Cotton12_29169_01	no hit	1.33499	0.0481667	up
Cotton12_29268_01	no hit	1.94126	0.040962	up
Cotton12_29395_01	TC74696	1.75833	0.0469259	up
Cotton12_29793_01	TC69091	2.55341	0.00443658	up
Cotton12_29963_01	TC70868	1.32197	0.0205182	up
Cotton12_30091_01	no hit	1.75456	0.00630137	up
Cotton12_30129_01	CO107667	1.36322	0.0374661	up
Cotton12_30178_01	TC71692	3.37868	0.037286	up
Cotton12_30201_01	TC71601	1.72035	0.0446766	up
Cotton12_30230_01	no hit	1.34972	0.0431529	down
Cotton12_30343_01	TC69850	1.30667	0.0325098	down
Cotton12_30348_01	TC77680	1.70731	0.0210783	up
Cotton12_30454_01	no hit	1.52473	0.0149927	up
Cotton12_30819_01	TC64456	1.71964	0.0355424	up
Cotton12_30902_01	TC63233	1.40122	0.0382254	up
Cotton12_30919_01	BF276979	2.18623	0.00818518	up
Cotton12_30975_01	no hit	1.60512	0.0445189	down
Cotton12_31052_01	AI727737	1.57249	0.03192	up
Cotton12_31073_01	TC79723	2.81223	0.04437	down
Cotton12_31162_01	no hit	1.91239	0.0467036	up
Cotton12_31178_01	TC63961	1.3145	0.0181461	up
Cotton12_31194_01	TC78350	1.3529	0.0287366	up
Cotton12_31242_01	TC59460	1.77968	0.0197492	up
Cotton12_31426_01	AI727812	1.72433	0.0230862	down
Cotton12_31530_01	DV850117	1.34946	0.0440688	up
Cotton12_31701_01	no hit	1.49709	0.0173629	up
Cotton12_31779_01	no hit	1.43719	0.0199063	up
Cotton12_31867_01	DT462302	1.67499	0.026809	up
Cotton12_32201_01	TC64763	1.45897	0.0198457	up
Cotton12_32231_01	CO069886	1.34266	0.037576	up
Cotton12_32626_01	no hit	1.36335	0.018526	up
Cotton12_32747_01	TC72491	1.70819	0.0348308	up
Cotton12_32808_01	DN780043	1.33413	0.0346674	down
Cotton12_32817_01	no hit	2.15664	0.00153709	up
Cotton12_32821_01	DT049317	1.39362	0.0116109	up
Cotton12_32854_01	no hit	1.70098	0.023806	up
Cotton12_33061_01	TC69361	3.68669	0.0394632	up
Cotton12_33238_01	no hit	1.48043	0.00417695	up
Cotton12_33260_01	TC63791	2.35496	0.0283405	down
Cotton12_33414_01	no hit	2.21688	0.0203691	up
Cotton12_33509_01	DN781522	4.2772	0.0461644	down
Cotton12_33513_01	DT464365	2.01465	0.040508	up
Cotton12_33553_01	no hit	1.43517	0.0453904	up
Cotton12_33563_01	TC64513	1.69751	0.00387609	up
Cotton12_33570_01	TC72202	3.20486	0.0425659	down
Cotton12_33839_01	TC74613	1.61638	0.0414255	down
Cotton12_33869_01	AI726340	1.80979	0.0173604	down
Cotton12_33881_01	CO120365	1.52083	0.000646005	up
Cotton12_34314_01	DT570207	1.66239	0.0369687	up
Cotton12_34364_01	AI727796	1.33539	0.0338084	up
Cotton12_34416_01	AI726525	1.3341	0.00638145	down
Cotton12_34683_01	CO105773	1.42549	0.031286	up
Cotton12_34711_01	TC64394	1.41716	0.00744476	up
Cotton12_34831_01	TC75216	1.53572	0.0363634	up
Cotton12_35015_01	DV849207	3.15369	0.0151689	down
Cotton12_35025_01	no hit	1.31708	0.0403243	down
Cotton12_35038_01	TC78713	1.97877	0.00883728	up
Cotton12_35045_01	TC68189	1.41713	0.0489225	up
Cotton12_35075_01	DV848770	2.34777	0.0415814	up
Cotton12_35230_01	BE053968	1.3073	0.0167395	down
Cotton12_35264_01	no hit	1.63109	0.0452919	up
Cotton12_35472_01	DT465725	2.17561	0.00165934	up
Cotton12_35538_01	BQ409115	1.35364	0.030319	up
Cotton12_35554_01	no hit	1.75654	0.0271238	down
Cotton12_35619_01	BF274661	2.05703	0.0467842	up
Cotton12_35634_01	TC70994	2.21678	0.0446424	up
Cotton12_35844_01	TC62892	2.75697	0.0464604	up
Cotton12_35873_01	TC62559	1.42525	0.0227435	up
Cotton12_35951_01	BF272042	2.03705	0.0464144	up
Cotton12_36051_01	AI730054	1.39705	0.0442258	down
Cotton12_36531_01	TC72039	3.42754	0.0380963	up
Cotton12_36722_01	no hit	1.35847	0.0428142	down
Cotton12_36741_01	BG445228	4.08831	0.001561	up
Cotton12_36789_01	DN826606	1.38576	0.0288502	down
Cotton12_36894_01	TC62855	1.36985	0.0140715	up
Cotton12_36900_01	no hit	1.40533	0.00543696	up
Cotton12_36939_01	BF277101	2.06011	0.0169698	up
Cotton12_37039_01	no hit	1.36098	0.0436379	up
Cotton12_37106_01	no hit	3.13517	0.0137894	down
Cotton12_37192_01	DN780791	1.69917	0.0215754	up
Cotton12_37342_01	no hit	1.67122	0.0281193	up
Cotton12_37681_01	TC66790	2.68938	0.031846	up
Cotton12_37757_01	no hit	2.35364	0.020669	up
Cotton12_37824_01	no hit	1.31238	0.00725272	down
Cotton12_37857_01	CO115197	1.45953	0.0216901	up
Cotton12_38046_01	DT467619	1.48179	0.0489708	up
Cotton12_38130_01	CO124448	1.91657	0.0419122	up
Cotton12_38385_01	AI725650	1.69388	0.0280766	up
Cotton12_38486_01	DT462636	1.34333	0.0224676	down
Cotton12_38560_01	no hit	1.84995	0.00718605	up
Cotton12_38572_01	TC64328	1.38016	0.0269755	up
Cotton12_38757_01	CO071922	2.90776	0.0388651	up
Cotton12_38956_01	CO119673	1.31824	0.0375313	up
Cotton12_39042_01	CO497240	1.63393	0.0302688	up
Cotton12_39199_01	DT455721	1.38048	0.00387371	up
Cotton12_39324_01	TC78823	1.89899	0.00788648	up
Cotton12_39375_01	AW186671	2.09729	0.022951	up
Cotton12_39407_01	no hit	1.65228	0.00141021	up
Cotton12_39439_01	no hit	1.68982	0.0112998	up
Cotton12_39607_01	TC61627	2.5133	0.0318202	down
Cotton12_39676_01	no hit	1.30736	0.0366132	down
Cotton12_39720_01	no hit	1.303	0.024035	down
Cotton12_39778_01	DT466773	1.30698	0.0329925	up
Cotton12_39790_01	DV850267	1.85679	0.0199892	up
Cotton12_39816_01	BM359709	1.91189	0.0124682	up
Cotton12_39981_01	CO498608	1.43203	0.00773584	up
Cotton12_39986_01	TC63127	1.55761	0.00054243	up
Cotton12_40235_01	CO096308	2.56495	0.0198884	up
Cotton12_40242_01	DN800049	1.64327	0.0259575	up
Cotton12_40359_01	no hit	1.32974	0.0454482	down
Cotton12_40385_01	no hit	1.31294	0.0459637	up
Cotton12_40461_01	no hit	1.80727	0.00449826	down
Cotton12_40581_01	DT462277	1.31631	0.00921234	up
Cotton12_40595_01	DT466658	2.54384	0.0382968	up
Cotton12_40656_01	CO092791	1.51585	0.0034152	up
Cotton12_40702_01	TC72331	1.62644	0.00619893	up
Cotton12_40799_01	TC79373	1.57999	0.0407855	up
Cotton12_40981_01	CO079411	2.12691	0.00677342	down
Cotton12_41158_01	TC77132	1.88434	0.034012	up
Cotton12_41313_01	no hit	1.4873	0.0334334	up
Cotton12_41419_01	TC64611	1.32151	0.00073119	down
Cotton12_41434_01	TC60802	1.61587	0.047477	down
Cotton12_41494_01	CD486698	1.68497	0.0238529	up
Cotton12_41630_01	no hit	1.70906	0.044568	up
Cotton12_41685_01	no hit	2.09415	0.0459671	up
Cotton12_AF008939	AF008939	1.61823	0.0151109	down
Cotton12_AF008940	AF008940	1.94979	0.021772	down
Cotton12_AF009338	AF009338	1.91266	0.0441462	down
Cotton12_AF034132	AF034132	5.70052	0.00344789	down
Cotton12_AF044205	AF044205	5.7263	0.0437337	down
Cotton12_AF050673	AF050673	1.8526	0.0499685	down
Cotton12_AF059484	AF059484	2.46703	0.0016177	down
Cotton12_AF085070	AF085070	1.66336	0.0433659	down
Cotton12_AF150630	AF150630	1.57475	0.00843542	down
Cotton12_AF377316	AF377316	2.30271	0.014227	up
Cotton12_AF443117	AF443117	1.58577	0.0472902	down
Cotton12_AF469076	AF469076	1.66861	0.0169888	up
Cotton12_AF487511	AF487511	6.48152	0.0117259	down
Cotton12_AF538966	AF538966	1.43031	0.0451652	up
Cotton12_AJ310755	AJ310755	1.52784	0.0282581	up
Cotton12_AJ311664	AJ311664	6.04289	0.0305498	down
Cotton12_AJ606073	AJ606073	3.64542	0.0216311	down
Cotton12_AY072824	AY072824	4.77381	0.0232926	down
Cotton12_AY074794	AY074794	3.01938	0.00505174	down
Cotton12_AY082007	AY082007	1.32511	0.0431156	down
Cotton12_AY115502	AY115502	2.94565	0.000871607	up
Cotton12_AY116159	AY116159	1.36412	0.00375696	down
Cotton12_AY189968	AY189968	4.15411	0.0159397	down
Cotton12_AY197495	AY197495	5.4595	0.0479626	down
Cotton12_AY486082	AY486082	2.1283	0.0242504	down
Cotton12_AY626159	AY626159	1.4443	0.0230758	down
Cotton12_AY627692	AY627692	2.35603	0.0362471	down
Cotton12_AY627706	AY627706	3.33798	0.0343352	down
Cotton12_AY870657	AY870657	1.44957	0.0498922	down
Cotton12_AY887895	AY887895	1.72879	0.0410165	down
Cotton12_CGI8_BF277952	BF277952	2.41938	0.0237486	up
Cotton12_CGI8_BG442643	BG442643	8.58678	0.00501906	down
Cotton12_CGI8_CO071340	CO071340	1.50102	0.0303007	up
Cotton12_CGI8_CO071608	CO071608	1.41354	0.0242733	down
Cotton12_CGI8_DN827539	DN827539	3.02558	0.00409496	down
Cotton12_CGI8_DN827897	DN827897	3.46487	0.00471509	down
Cotton12_CGI8_DR455622	DR455622	4.14472	0.0162367	down
Cotton12_CGI8_NP385887.2	NP385887	1.48996	0.0300315	up
Cotton12_CGI8_NP385922	NP385922	3.60903	0.0277767	down
Cotton12_CGI8_TC58970	TC58970	2.70271	0.0237123	down
Cotton12_CGI8_TC58985	TC58985	4.63755	0.0219392	down
Cotton12_CGI8_TC59001	TC59001	6.09908	0.0107135	down
Cotton12_CGI8_TC59006	TC59006	1.65778	0.0137471	up
Cotton12_CGI8_TC59010	TC59010	2.87317	0.0486063	down
Cotton12_CGI8_TC59104	TC59104	2.54874	0.0489897	down
Cotton12_CGI8_TC59150	TC59150	7.07395	0.00687557	down
Cotton12_CGI8_TC59163	TC59163	5.76398	0.00905924	down
Cotton12_CGI8_TC59167	TC59167	3.89409	0.00785032	down
Cotton12_CGI8_TC59239	TC59239	3.63164	0.0226748	down
Cotton12_CGI8_TC59316	TC59316	5.94131	0.00288409	down
Cotton12_CGI8_TC59344	TC59344	1.5196	0.0277332	down
Cotton12_CGI8_TC59373	TC59373	2.19761	0.0312808	up
Cotton12_CGI8_TC59386	TC59386	1.99112	0.043444	up
Cotton12_CGI8_TC59397	TC59397	2.52299	0.0198642	down
Cotton12_CGI8_TC59493	TC59493	1.52031	0.0059606	down
Cotton12_CGI8_TC59609	TC59609	3.39748	0.0224959	up
Cotton12_CGI8_TC59658	TC59658	1.38852	0.0136102	down
Cotton12_CGI8_TC59763	TC59763	3.87661	0.0484211	up
Cotton12_CGI8_TC59825	TC59825	2.08691	0.0279762	up
Cotton12_CGI8_TC59869	TC59869	1.62738	0.0230037	down
Cotton12_CGI8_TC59926	TC59926	2.00025	0.0388142	down
Cotton12_CGI8_TC60052	TC60052	3.16036	0.0372218	down
Cotton12_CGI8_TC60064	TC60064	2.63969	0.0096069	down
Cotton12_CGI8_TC60176	TC60176	1.73624	0.0149296	up
Cotton12_CGI8_TC60232	TC60232	2.42483	0.0296355	down
Cotton12_CGI8_TC60437	TC60437	1.85923	0.00301006	up
Cotton12_CGI8_TC61016.2	TC61016	1.98822	0.0164304	up
Cotton12_CGI8_TC61223	TC61223	1.59766	0.0495353	up
Cotton12_CGI8_TC61351	TC61351	3.93772	0.0334464	up
Cotton12_CGI8_TC61474	TC61474	1.52463	0.00334927	down
Cotton12_CGI8_TC61581	TC61581	3.15775	0.0206787	down
Cotton12_CGI8_TC61661	TC61661	1.32757	0.0107877	up
Cotton12_CGI8_TC61909	TC61909	2.89415	0.00329276	down
Cotton12_CGI8_TC62194	TC62194	1.91829	0.0389934	up
Cotton12_CGI8_TC62231	TC62231	2.05955	0.023441	down
Cotton12_CGI8_TC62488	TC62488	1.70827	0.022379	down
Cotton12_CGI8_TC62977	TC62977	3.45975	0.00973367	down
Cotton12_CGI8_TC63421	TC63421	1.62631	0.0200125	down
Cotton12_CGI8_TC65330	TC65330	1.32354	0.0191609	down
Cotton12_CGI8_TC65892	TC65892	1.89405	0.00053945	up
Cotton12_CGI8_TC66099	TC66099	1.67221	0.0349974	down
Cotton12_CGI8_TC66103	TC66103	3.81123	0.0298112	down
Cotton12_CGI8_TC66134	TC66134	4.52592	0.0298091	down
Cotton12_CGI8_TC66206	TC66206	1.87183	0.0170833	up
Cotton12_CGI8_TC66235	TC66235	2.9362	0.00636824	down
Cotton12_CGI8_TC66341	TC66341	1.97972	0.0157188	up
Cotton12_CGI8_TC66365	TC66365	1.57777	0.0363092	down
Cotton12_CGI8_TC66385	TC66385	2.48569	0.0297051	down
Cotton12_CGI8_TC66496	TC66496	6.51912	0.0182006	down
Cotton12_CGI8_TC66548	TC66548	1.86148	0.0214145	down
Cotton12_CGI8_TC66656	TC66656	2.28008	0.0474898	down
Cotton12_CGI8_TC66683	TC66683	1.56801	0.0288112	down
Cotton12_CGI8_TC66685	TC66685	2.08356	0.0201855	up
Cotton12_CGI8_TC66687	TC66687	2.51805	0.0264504	up
Cotton12_CGI8_TC66725	TC66725	1.81531	0.0133893	down
Cotton12_CGI8_TC66874	TC66874	3.54587	0.017192	down
Cotton12_CGI8_TC66878	TC66878	1.41717	0.0110867	down
Cotton12_CGI8_TC66896	TC66896	2.22034	0.00382514	down
Cotton12_CGI8_TC66960	TC66960	1.69231	0.0123368	down
Cotton12_CGI8_TC67014	TC67014	2.26829	0.0479475	down
Cotton12_CGI8_TC67177	TC67177	1.58128	0.0027649	down
Cotton12_CGI8_TC67195	TC67195	1.56083	0.0483682	down
Cotton12_CGI8_TC67308	TC67308	1.57355	0.027527	down
Cotton12_CGI8_TC67371	TC67371	3.11325	0.031991	up
Cotton12_CGI8_TC67610	TC67610	2.12741	0.0111939	down
Cotton12_CGI8_TC67613	TC67613	1.38381	0.00636274	up
Cotton12_CGI8_TC67720	TC67720	1.35669	0.00307748	down
Cotton12_CGI8_TC67936	TC67936	1.98947	0.0240968	down
Cotton12_CGI8_TC67982	TC67982	1.90157	0.0163606	down
Cotton12_CGI8_TC68067	TC68067	1.92166	0.0116704	down
Cotton12_CGI8_TC68519	TC68519	1.63751	0.0161881	down
Cotton12_CGI8_TC68565.2	TC68565	1.78818	0.0454598	down
Cotton12_CGI8_TC68565.3	TC68565	1.74384	0.0460463	down
Cotton12_CGI8_TC69243	TC69243	1.55514	0.0187508	down
Cotton12_CGI8_TC69613	TC69613	1.31133	0.0307897	up
Cotton12_CGI8_TC69958	TC69958	1.37261	0.0204493	down
Cotton12_CGI8_TC70101	TC70101	1.90094	0.040221	up
Cotton12_CGI8_TC73207	NP385945	1.37461	0.00196382	up
Cotton12_CGI8_TC73520.1	TC73520	1.37323	0.00726057	down
Cotton12_CGI8_TC73533	TC73533	2.08212	0.0126462	down
Cotton12_CGI8_TC73538	TC73538	2.24934	0.0464028	down
Cotton12_CGI8_TC73593	NP386102	2.66307	0.0417228	up
Cotton12_CGI8_TC73644	TC73644	2.51397	0.0284322	down
Cotton12_CGI8_TC73806.2	TC73806	1.96957	0.0483295	up
Cotton12_CGI8_TC73856	TC73856	1.6494	0.0263945	down
Cotton12_CGI8_TC74053	TC74053	1.63626	0.0146724	down
Cotton12_CGI8_TC74097	TC74097	1.89742	0.0328591	up
Cotton12_CGI8_TC74137	TC74137	1.63808	0.0255072	down
Cotton12_CGI8_TC74276	TC74276	2.99278	0.0170048	up
Cotton12_CGI8_TC74447	TC74447	1.51247	0.0385139	down
Cotton12_CGI8_TC74576	TC74576	1.79294	0.0121296	down
Cotton12_CGI8_TC74655	TC74655	2.26199	0.0204716	down
Cotton12_CGI8_TC74769	TC74769	2.61796	0.00532391	down
Cotton12_CGI8_TC74888	TC74888	3.00143	0.0434087	up
Cotton12_CGI8_TC75522	TC75522	1.43931	0.0167971	down
Cotton12_CGI8_TC75966	TC75966	1.98774	0.0347749	down
Cotton12_CGI8_TC76117	TC76117	1.87062	0.042628	up
Cotton12_CGI8_TC76188	TC76188	1.3127	0.00284471	down
Cotton12_CGI8_TC76406	TC76406	3.05992	0.00661157	up
Cotton12_CGI8_TC77290	TC77290	2.33564	0.000542851	up
Cotton12_CGI8_TC79618	TC79618	1.99972	0.0267695	up
Cotton12_CL2891Contig1	TC62890	4.12383	0.0147882	down
Cotton12_CL631Contig2	TC59234	1.78344	0.000132364	up
Cotton12_GAContig179	no hit	2.03246	0.0198227	down
Cotton12_GAContig2380	TC66125	3.46776	0.0394785	down
Cotton12_GAContig3023	TC61121	1.4104	0.0434645	up
Cotton12_GRContig1078	TC67455	3.65579	0.010934	down
Cotton12_GRContig3285	TC67052	2.22393	0.0236432	up
Cotton12_GRContig4565	TC59435	1.4087	0.0155871	up
Cotton12_U73588	U73588	4.637	0.000527187	down
Cotton12_X97016	X97016	1.78961	0.0387705	up
Cotton12At5g17420.1	At5g17420	2.22511	0.0244366	down
matK	no hit	1.92666	0.0015419	up
matR	no hit	5.00563	0.0400636	down
mito_rpl16	no hit	6.43382	0.000345842	down
mito_rpl2	TC60458	5.89029	0.00997833	down
mito_rps3	no hit	6.93563	0.00244807	down
nad5	no hit	2.76338	0.00673957	down
nad6	no hit	4.65125	0.00343427	down
nad7	no hit	4.06756	0.00227812	down
nad9	TC62497	2.71715	0.00686259	down
nnn020	no hit	1.99156	0.0295026	up
orf106c	no hit	2.18968	0.0128637	up
orf110a	TC75620	5.08826	0.0123992	down
orf154	no hit	1.35354	0.0444025	down
orf160	no hit	2.15294	0.0272557	up
orf25	no hit	2.7866	0.00957952	down
orfB	TC60458	6.92871	0.0131892	down
petB	NP1426437	1.48277	0.0369908	up
psaA	NP1426408	3.07284	0.0437646	down
psbC	TC68720	2.24923	0.0265876	down
psbM	TC78059	1.40915	0.0198115	up
rbcL	TC75620	5.21541	0.0181036	down
rpl5	TC78405	5.0859	0.00277867	down
rpoC2	TC67580	3.08712	0.0316852	down
rps12	TC59572	2.15348	0.0486732	down
rps7-03	TC68233	5.31395	0.000510163	down
rps7-04	TC58952	4.98526	0.00414187	down
rps8	BM359755	3.47649	0.0280342	down
rrn16S	no hit	5.51857	0.0150624	down
rrn23S	TC68233	5.23223	0.000576003	down
rrn4_5S	TC68233	8.3878	0.00665287	down
rrn5s	TC68233	1.34629	0.0393625	down
TAMU_TC3210	TC75175	2.90682	0.0306639	up
TAMU_TC3278	TC60246	1.37301	0.0191431	up
TAMU_TC3396	TC60666	2.24098	0.0236546	down
TAMU_TC3436	TC73749	2.29949	0.0310264	up
TAMU_TC3619	no hit	1.48751	0.0416877	up
TAMU_TC3622	TC73265	2.21577	0.0151135	up
TAMU_TC3625	TC61788	2.27727	0.0334355	up
TAMU_TC3731	no hit	1.76305	0.00656137	down
TAMU_TC3754	TC68810	1.48928	0.0325177	up
TAMU_TC3809	BF271528	2.53484	0.00746937	up
TAMU_TC3880	TC68326	1.48109	0.049695	up
TAMU_TC3891	TC68083	2.28508	0.0239575	up
TAMU_TC4156	TC75563	2.69153	0.00933936	up
TAMU_TC4294	TC63173	1.8557	0.0306044	up
TAMU_TC4528	TC74766	1.86111	0.0234439	up
TAMU_TC4546	TC75701	1.51772	0.0434436	up
TAMU_TC4559	TC76305	2.34119	0.047204	down
TAMU_TC4604	TC60814	2.33777	0.0347787	up
TAMU_TC4762	TC77722	2.01544	0.00311305	up
TAMU_TC4829	DR459285	1.5658	0.0180625	down
TAMU_TC4833	no hit	1.64228	0.0270357	up
TAMU_TC5009	no hit	1.58899	0.00724205	up
TAMU_TC5011	TC73326	1.36044	0.0482216	up
TAMU_TC5023	TC66134	4.68902	0.0281602	down
TAMU_TC5052	TC59208	1.32067	0.0386546	down
TAMU_TC5100	no hit	2.22983	0.0445551	down
TAMU_TC5193	TC73371	1.44983	0.00993643	up
TC5378	TC73290	4.95963	0.00975893	down
TC5380	TC73273	1.56377	0.0405342	down
TC5399	no hit	1.75193	0.0204963	down
TC5424	TC58917	2.30552	0.0162675	down
TC5480	TC67386	6.10822	0.00505059	down
TC5524	TC59757	1.35361	0.0453165	down
TC5604	TC59222	1.82007	0.00625018	down
TC5637	TC67684	1.45299	0.0253908	down
TC5646	TC74225	2.91415	0.0211495	up
TC5660	TC61793	2.82584	0.0211955	down
TC5661	TC73530	1.6268	0.0387575	down
TC5684	TC67553	1.7106	0.0300133	down
TC5706	DR455040	2.37986	0.0479341	up
TC5727	TC73345	4.42761	0.0195747	down
TC5764	TC73914	2.64577	0.0378313	down
TC5787	TC73618	2.41699	0.0229442	down
TC5909	TC73790	2.22953	0.0347601	down
TC5919	BQ407757	3.74609	0.00430593	down
TC5959	TC66418	1.83867	0.0192751	up
TC6015	TC74613	1.99178	0.0288189	down
TC6032	TC61365	2.02677	0.0255886	down
TC6101	BQ411922	2.72492	0.034199	down
TC6161	TC61648	1.67086	0.0182605	up
TC6208	TC66289	1.53208	0.00482793	down
TC6231	TC75222	1.73294	0.019531	down
TC6267	TC59982	5.1546	0.00686136	down
TC6389	TC58932	5.08056	0.00371886	down
TC6471	TC75596	1.78319	0.0492741	up
TC6507	TC61016	2.55155	0.0319811	up
TC6515	TC68717	1.60685	0.0449211	down
TC6541	TC75311	2.41677	0.0357219	up
TC6545	BQ410478	2.62	0.0188837	up
TC6557	TC62475	1.54445	0.0255173	down
TC6572	TC74279	2.00816	0.0247649	down
TC6861	BQ409250	1.33331	0.0459677	down
TC6980	TC66288	2.78463	0.0120123	down
TC6991	TC73227	3.8389	0.0114765	down
TC7194	TC59656	2.36349	0.0432948	down
TC7275	TC77300	3.21327	0.0322289	down
TC7290	TC76159	1.99618	0.0286188	down
TC7441	TC74735	3.03589	0.0232692	down
TC7445	TC77121	2.8119	0.00668285	down
TC7458	TC80219	2.7348	0.043814	down
TC7484	TC65360	2.04429	0.0263772	up
TC7511	TC63531	5.52714	0.00624868	down
TC7523	TC79478	1.67523	0.0380967	down
TC7546	TC75159	1.60253	0.0244739	down
trnA	TC66149	7.46694	0.00567614	down
tRNA-Pro	no hit	1.46471	0.0435418	down
trnI-01	no hit	6.68479	0.00568691	down
trnL	no hit	1.81493	0.0167944	down
trnP	BG444092	1.79296	0.0117546	up
ycf1	no hit	1.53676	0.0388948	down
ycf3	NP1426409	1.64422	0.0241464	down
Z46689	no hit	1.42578	0.0352367	down

## Sheet: #8
Supplementary Table 1. List of differentially expressed genes
-2 DPA (Inner Ovules) vs. 0 DPA (Inner Ovules)				Up/Down in 0 DPA
Oligo ID	Gene ID	Fold Change	P value	Regulation
AI728759	AI728759	1.36864	0.00511416	up
atpE	NP1426414	1.44215	0.00152523	down
atpH	TC70302	1.38546	0.00435715	up
AW587467	AW587467	1.61673	0.0286457	down
AW587471	AW587471	1.4123	0.0107151	down
AW587482	AW587482	1.45632	0.0222086	up
BE052626	BE052626	1.78388	0.0105721	down
BE053098	BE053098	1.50584	0.00300009	up
BE053191	BE053191	1.89929	0.00599399	down
BE053302	BE053302	1.6044	0.0307553	up
BE053804	BE053804	1.37209	0.0472256	up
BF268926	BF268926	1.57502	0.00648368	up
BF270682	BF270682	1.41755	0.0248907	up
BF272594	BF272594	1.45075	0.0063562	up
BF272834	BF272834	1.38472	0.00988448	down
BF274702	BF274702	1.53699	0.00911807	up
BF275020	BF275020	1.43924	0.00227055	up
BF275649	BF275649	1.49043	0.0291317	up
BG442703	BG442703	1.72736	0.0200495	up
BG444687	BG444687	1.41695	0.017985	down
BG444766	BG444766	1.44284	0.00924293	up
BG446069	BG446069	1.39106	0.00404963	up
BG446647	BG446647	1.53786	0.00105412	down
BG446773	BG446773	1.77959	0.00831134	up
BG446970	BG446970	1.59571	0.0059718	up
ccb452	no hit	1.33457	0.0107961	up
CGI8_AI054779	AI054779	1.39101	0.0310898	up
CGI8_AI729024	AI729024	2.06687	0.00472516	up
CGI8_AI731346	AI731346	1.67096	0.00826451	up
CGI8_AW186865	AW186865	1.4013	0.0205702	down
CGI8_BE054301	BE054301	1.66868	0.00553977	up
CGI8_BF270181	BF270181	1.91902	0.00202931	down
CGI8_BM357936	BM357936	1.98895	0.00146111	down
CGI8_BM360160	BM360160	1.68042	0.0128729	up
CGI8_BQ405805	BQ405805	1.38605	0.0144104	down
CGI8_BQ410696	BQ410696	1.38968	0.00707353	down
CGI8_BQ411817	BQ411817	1.62747	0.0083139	down
CGI8_BQ412951	BQ412951	1.6668	0.00821596	down
CGI8_CO074599	CO074599	1.43762	0.0134376	up
CGI8_CO081584	CO081584	1.36478	0.0377009	down
CGI8_CO088052	CO088052	2.01033	0.00203087	up
CGI8_CO090920	CO090920	1.49027	0.00928337	down
CGI8_CO093386	CO093386	1.37174	0.0440589	down
CGI8_CO097577	CO097577	1.67386	0.00541005	up
CGI8_CO115326	CO115326	1.48326	0.0310711	down
CGI8_CO115371	CO115371	1.44726	0.0448685	up
CGI8_CO116886	CO116886	1.79105	0.00414783	down
CGI8_CO118137	CO118137	1.37841	0.023708	up
CGI8_CO121252	CO121252	1.44831	0.00653218	up
CGI8_CO132734	CO132734	1.57283	0.0055553	down
CGI8_CO494244	CO494244	1.35475	0.0287365	up
CGI8_CO495471	CO495471	1.386	0.00144963	up
CGI8_DN759649	DN759649	1.40713	0.0277248	up
CGI8_DN801813	DN801813	1.3378	0.04253	up
CGI8_DN802676	DN802676	1.33385	0.00314543	up
CGI8_DN816934	DN816934	1.72578	0.0141261	down
CGI8_DR452881	DR452881	1.56759	0.00336675	up
CGI8_DR454158	DR454158	1.42008	0.0374005	up
CGI8_DR454995	DR454995	1.32713	0.0427465	up
CGI8_DR455164	DR455164	1.82711	0.0244132	up
CGI8_DR455175	DR455175	2.20495	0.000899892	up
CGI8_DR455589	DR455589	1.57702	0.0133631	up
CGI8_DR455686	DR455686	1.31081	0.0457929	up
CGI8_DR456350	DR456350	1.58466	0.0205729	up
CGI8_DR456768	DR456768	1.31662	0.00468907	up
CGI8_DR458233	DR458233	1.374	0.022757	up
CGI8_DR458532	DR458532	1.90721	0.00181096	up
CGI8_DR458575	DR458575	1.42505	0.0115767	up
CGI8_DR458624	DR458624	1.66268	0.00452745	up
CGI8_DR458932	DR458932	1.55341	0.00647034	up
CGI8_DR459224	DR459224	1.58694	0.00888	up
CGI8_DR460084	DR460084	1.37517	0.00824467	down
CGI8_DR460960	DR460960	1.36817	0.0481285	down
CGI8_DR460971	DR460971	1.7612	0.014086	up
CGI8_DR460988	DR460988	1.72942	0.00256793	down
CGI8_DR461029	DR461029	1.68129	0.0399572	down
CGI8_DR461206	DR461206	2.0988	0.00123887	up
CGI8_DR461669	DR461669	1.63239	0.00193868	down
CGI8_DR461858	DR461858	1.3241	0.0200891	up
CGI8_DR461905	DR461905	1.31196	0.0253929	down
CGI8_DR462021	DR462021	1.47148	0.0163216	down
CGI8_DR462980	DR462980	1.83256	0.00158651	up
CGI8_DR463318	DR463318	1.57804	0.0180042	up
CGI8_DT047318	DT047318	1.59558	0.00118557	down
CGI8_DT049640	DT049640	1.96829	0.0198739	down
CGI8_DT049761	DT049761	1.77775	0.0134174	up
CGI8_DT050199	DT050199	1.47312	0.0114496	up
CGI8_DT051372	DT051372	1.32269	0.0204844	down
CGI8_DT051799	DT051799	1.32958	0.0497712	up
CGI8_DT052531	DT052531	1.37293	0.0263491	down
CGI8_DT053985	DT053985	1.68698	0.000673731	up
CGI8_DT053989	DT053989	1.31621	0.0251765	down
CGI8_DT455688	DT455688	1.38318	0.00224516	up
CGI8_DT455853	DT455853	1.79924	0.014192	up
CGI8_DT457536	DT457536	2.289	0.000376387	up
CGI8_DT458778	DT458778	1.53496	0.00696408	up
CGI8_DT459330	DT459330	1.33839	0.00432715	up
CGI8_DT459595	DT459595	1.80587	0.00676594	up
CGI8_DT459891	DT459891	1.42227	0.00390596	up
CGI8_DT460070	DT460070	1.46474	0.00194045	up
CGI8_DT460201	DT460201	1.49307	0.00340541	up
CGI8_DT461116	DT461116	1.76472	0.00180161	up
CGI8_DT461247	DT461247	1.64811	0.00159223	up
CGI8_DT461622	DT461622	1.37516	0.00764967	up
CGI8_DT461638	DT461638	1.31473	0.03928	up
CGI8_DT461727	DT461727	1.32951	0.0483534	down
CGI8_DT461901	DT461901	1.64167	0.0145022	down
CGI8_DT462218	DT462218	1.83434	0.00117085	down
CGI8_DT464976	DT464976	1.54526	0.0276335	down
CGI8_DT465562	DT465562	1.68609	0.0072183	down
CGI8_DT465776	DT465776	1.74436	0.0166447	up
CGI8_DT526947	DT526947	1.6878	0.0153736	up
CGI8_DT527084	DT527084	1.81949	0.00353503	up
CGI8_DT527512	DT527512	1.43543	0.0325544	up
CGI8_DT527629	DT527629	1.39338	0.00356439	up
CGI8_DT549971	DT549971	1.40484	0.0131978	up
CGI8_DT550923	DT550923	1.96442	0.00191692	up
CGI8_DT552373	DT552373	1.40878	0.00598377	down
CGI8_DT554007	DT554007	1.59536	0.0112185	up
CGI8_DT556541	DT556541	1.77815	0.00818947	down
CGI8_DT561813	DT561813	1.34497	0.0033479	up
CGI8_DT567567	DT567567	1.82313	0.00197512	up
CGI8_DT570413	DT570413	1.37077	0.000877122	down
CGI8_DT573203	DT573203	1.49399	0.0237521	up
CGI8_DT573423	DT573423	1.34025	0.024465	down
CGI8_DV848869	DV848869	1.38918	0.0105125	up
CGI8_DV850036	DV850036	1.4519	0.0112545	up
CGI8_NP1426414	NP1426414	1.30181	0.00874156	up
CGI8_TC58960	TC58960	1.60954	0.0281651	down
CGI8_TC58963	TC58963	1.89979	0.00245494	down
CGI8_TC59173	TC59173	1.43926	0.0364573	up
CGI8_TC59307	TC59307	1.39498	0.0250494	up
CGI8_TC59389	TC59389	1.32647	0.024679	down
CGI8_TC59787	TC59787	2.14258	0.00590859	down
CGI8_TC60076	TC60076	1.52577	0.00531624	up
CGI8_TC60082	TC60082	1.32635	0.0243572	up
CGI8_TC60157	TC60157	1.39156	0.00711627	up
CGI8_TC60176	TC60176	1.48854	0.016027	up
CGI8_TC60279	TC60279	1.39384	0.0076666	up
CGI8_TC60426	TC60426	1.39652	0.00388533	up
CGI8_TC60756	TC60756	1.48437	0.009908	up
CGI8_TC60801	TC60801	1.6927	0.00636061	down
CGI8_TC60864	TC60864	1.73228	0.0161415	up
CGI8_TC61084	TC61084	1.34325	0.000838901	up
CGI8_TC61096	TC61096	1.34287	0.0137802	up
CGI8_TC61201	TC61201	1.58619	0.00180553	down
CGI8_TC61203	TC61203	1.48161	0.02708	down
CGI8_TC61342	TC61342	1.92091	0.00228734	up
CGI8_TC61466	TC61466	1.98066	0.0114161	up
CGI8_TC61560	TC61560	1.75253	0.0031075	up
CGI8_TC61767	TC61767	1.4542	0.00792068	up
CGI8_TC61825	TC61825	1.60316	0.00117861	up
CGI8_TC61871	TC61871	1.48031	0.039272	up
CGI8_TC62018	TC62018	1.40922	0.00881537	up
CGI8_TC62067	TC62067	1.43242	0.0133677	up
CGI8_TC62153	TC62153	1.33533	0.0248484	up
CGI8_TC62181	TC62181	1.38788	0.00966719	up
CGI8_TC62203	TC62203	1.44926	0.00658292	up
CGI8_TC62387	TC62387	1.67287	0.0124773	up
CGI8_TC62446	TC62446	1.73278	0.00116975	up
CGI8_TC62578	TC62578	1.37366	0.00203971	up
CGI8_TC62633	TC62633	1.4353	0.0462027	up
CGI8_TC62723	TC62723	1.40716	0.0378028	up
CGI8_TC62731	TC62731	1.38552	0.0195233	up
CGI8_TC62898	TC62898	1.54331	0.024199	up
CGI8_TC63004	TC63004	1.9237	0.000253047	up
CGI8_TC63235	TC63235	1.57267	0.00691509	up
CGI8_TC63251	TC63251	1.5271	0.00430315	up
CGI8_TC63468	TC63468	1.80067	0.00320369	up
CGI8_TC63513	TC63513	1.31811	0.0131522	up
CGI8_TC63736	TC63736	1.6681	0.0271435	down
CGI8_TC63763	TC63763	1.40284	0.0135957	up
CGI8_TC63766	TC63766	1.82666	0.0332509	up
CGI8_TC63933	TC63933	1.81151	0.000907973	up
CGI8_TC64025	TC64025	1.62902	0.000952301	up
CGI8_TC64027	TC64027	1.45937	0.0152213	up
CGI8_TC64030	TC64030	1.3923	0.0379604	up
CGI8_TC64209	TC64209	1.54808	0.0195552	down
CGI8_TC64286	TC64286	1.79032	0.00467936	down
CGI8_TC64291	TC64291	1.40077	0.00944802	down
CGI8_TC64486	TC64486	1.91686	0.00316094	up
CGI8_TC64490	TC64490	1.37676	0.00596039	up
CGI8_TC64510	TC64510	1.48452	0.000101454	up
CGI8_TC64587	TC64587	1.52385	0.00629518	up
CGI8_TC64988	TC64988	1.46717	0.0131323	up
CGI8_TC65148	TC65148	1.31213	0.0322632	up
CGI8_TC65183	TC65183	1.39176	0.0235721	up
CGI8_TC65230	TC65230	1.62213	0.00114423	up
CGI8_TC65241	TC65241	1.81492	0.00212269	up
CGI8_TC65406	TC65406	1.3616	0.000720357	down
CGI8_TC65417	TC65417	1.66179	0.000273865	up
CGI8_TC65438	TC65438	1.4367	0.00763379	up
CGI8_TC65703	TC65703	1.47025	0.00173502	up
CGI8_TC65837	TC65837	1.41456	0.00674399	up
CGI8_TC65859	TC65859	1.49917	0.0014989	down
CGI8_TC65962	TC65962	1.63433	0.0086704	up
CGI8_TC65980	TC65980	1.46291	0.014522	up
CGI8_TC66332	TC66332	1.441	0.00862699	up
CGI8_TC66489	TC66489	1.67119	0.0200586	up
CGI8_TC66598	TC66598	1.54539	0.00556592	up
CGI8_TC66611	TC66611	1.55696	0.00174061	up
CGI8_TC66650	TC66650	1.59868	0.00484237	up
CGI8_TC66718	TC66718	1.84711	0.00611241	up
CGI8_TC66854	TC66854	2.05169	0.00166326	up
CGI8_TC67159	TC67159	1.57387	0.000947341	up
CGI8_TC67166	TC67166	1.49866	0.00480198	up
CGI8_TC67190	TC67190	1.72864	0.00105687	up
CGI8_TC67279	TC67279	1.76973	0.0308489	up
CGI8_TC67281	TC67281	1.63164	0.0118013	up
CGI8_TC67299	TC67299	1.32575	0.00820464	up
CGI8_TC67332	TC67332	1.67018	0.000755788	up
CGI8_TC67395	TC67395	1.57998	0.00639166	up
CGI8_TC67517	TC67517	1.58682	0.0051802	up
CGI8_TC67648	TC67648	2.07222	0.00452122	up
CGI8_TC67873	TC67873	1.563	0.010848	up
CGI8_TC67976	TC67976	1.87772	0.0183251	down
CGI8_TC68098	TC68098	1.43117	0.00984974	up
CGI8_TC68109	TC68109	1.4649	0.014897	up
CGI8_TC68139	TC68139	1.41781	0.0124077	up
CGI8_TC68146	TC68146	1.79328	0.0198492	up
CGI8_TC68190	TC68190	1.37545	0.00290119	up
CGI8_TC68203	TC68203	1.3723	0.0180861	down
CGI8_TC68233	TC68233	1.37259	0.0137983	up
CGI8_TC68267	TC68267	1.88148	0.00057321	up
CGI8_TC68284	TC68284	1.5082	0.0112472	up
CGI8_TC68289	TC68289	1.53956	0.00119656	up
CGI8_TC68314	TC68314	1.3759	0.00502303	up
CGI8_TC68479	TC68479	1.31149	0.0302705	up
CGI8_TC68507	TC68507	1.8962	0.0052677	up
CGI8_TC68602	TC68602	1.50079	0.00603984	up
CGI8_TC68608	TC68608	1.3993	0.0313211	down
CGI8_TC68637	TC68637	1.55291	0.00249691	up
CGI8_TC68731	TC68731	1.35155	0.0108959	up
CGI8_TC68733	TC68733	1.5928	0.00722616	down
CGI8_TC68761	TC68761	1.31769	0.00413094	up
CGI8_TC68817	TC68817	1.50775	0.0317103	down
CGI8_TC68853	TC68853	1.55192	0.00360876	up
CGI8_TC69031	TC69031	1.40441	0.0130465	up
CGI8_TC69034	TC69034	1.64756	0.00396191	up
CGI8_TC69045	TC69045	1.64546	0.00876329	up
CGI8_TC69093	TC69093	1.32264	0.00561288	up
CGI8_TC69139	TC69139	1.67734	0.00792718	up
CGI8_TC69197	TC69197	1.36749	0.0206163	up
CGI8_TC69254	TC69254	1.5932	0.0148825	up
CGI8_TC69370	TC69370	1.42033	0.02853	up
CGI8_TC69402	TC69402	1.35926	0.00124568	down
CGI8_TC69461	TC69461	1.84913	0.000554058	up
CGI8_TC69519	TC69519	1.31991	0.0270262	down
CGI8_TC69538	TC69538	1.44752	0.0138095	up
CGI8_TC69612	TC69612	1.65644	0.000356289	up
CGI8_TC69706	TC69706	1.34464	0.00783842	up
CGI8_TC69709	TC69709	1.62351	0.0023087	down
CGI8_TC69720	TC69720	1.48854	0.0209211	up
CGI8_TC69805	TC69805	1.30826	0.0210575	down
CGI8_TC69829	TC69829	1.35025	0.00955102	up
CGI8_TC69870	TC69870	1.85166	0.00622726	up
CGI8_TC69917	TC69917	1.32778	0.00848084	up
CGI8_TC69921	TC69921	1.56881	0.0233986	up
CGI8_TC69935	TC69935	1.36091	0.0084461	up
CGI8_TC70051	TC70051	1.44111	0.029417	down
CGI8_TC70160	TC70160	1.33307	0.000334261	up
CGI8_TC70192	TC70192	1.38139	0.000740971	up
CGI8_TC70434	TC70434	1.44676	0.0056829	up
CGI8_TC70515	TC70515	1.63196	0.00330857	down
CGI8_TC70566	TC70566	1.34466	0.0244533	up
CGI8_TC70619	TC70619	1.59126	0.00546897	up
CGI8_TC70628	TC70628	1.41567	0.0200806	up
CGI8_TC70826	TC70826	1.37024	0.0243893	up
CGI8_TC70833	TC70833	1.73831	0.0148695	up
CGI8_TC70900	TC70900	1.49801	0.00305296	up
CGI8_TC70954	TC70954	1.74565	0.00307644	up
CGI8_TC70962	TC70962	1.60905	0.0010917	up
CGI8_TC70965	TC70965	1.54175	0.0163177	up
CGI8_TC71081	TC71081	1.62789	0.00198782	up
CGI8_TC71146	TC71146	1.77889	0.008563	down
CGI8_TC71151	TC71151	1.31555	0.00925349	up
CGI8_TC71306	TC71306	1.52725	0.0109284	down
CGI8_TC71348	TC71348	1.69104	0.00243528	up
CGI8_TC71384	TC71384	1.71595	0.0160424	up
CGI8_TC71492	TC71492	1.64055	0.000355908	up
CGI8_TC71592	TC71592	1.32363	0.0409538	down
CGI8_TC71604	TC71604	1.63348	0.00280051	up
CGI8_TC71662	TC71662	1.31603	0.00482676	up
CGI8_TC71670	TC71670	1.38822	0.0033004	up
CGI8_TC71700	TC71700	1.87434	0.00241799	up
CGI8_TC71809	TC71809	1.34229	0.0257104	up
CGI8_TC71873	TC71873	2.1266	0.00104589	up
CGI8_TC71939	TC71939	1.30653	0.000315036	up
CGI8_TC72004	TC72004	1.59423	0.00209609	up
CGI8_TC72013	TC72013	1.39628	0.0206355	up
CGI8_TC72016	TC72016	1.38497	0.00136034	up
CGI8_TC72026	TC72026	1.58908	0.00206967	up
CGI8_TC72050	TC72050	1.52776	0.0132295	up
CGI8_TC72067	TC72067	1.36001	0.00606082	up
CGI8_TC72100	TC72100	1.78788	0.043785	up
CGI8_TC72173	TC72173	1.5695	0.0130466	down
CGI8_TC72342	TC72342	1.52555	0.0039283	up
CGI8_TC72455	TC72455	1.78708	0.00887847	down
CGI8_TC72463	TC72463	1.40497	0.0126145	up
CGI8_TC72609	TC72609	1.4695	0.0358199	down
CGI8_TC72624	TC72624	1.52741	0.018614	up
CGI8_TC72648	TC72648	1.43459	0.0108434	up
CGI8_TC72717	TC72717	1.4293	0.00314757	up
CGI8_TC72795	TC72795	1.36235	0.0117413	up
CGI8_TC72881	TC72881	1.37939	0.0434094	up
CGI8_TC72914	TC72914	1.30767	0.0470906	up
CGI8_TC72932	TC72932	1.84885	0.00216792	up
CGI8_TC73190	TC73190	1.54561	0.00484587	up
CGI8_TC73224	TC73224	1.61748	0.00188445	up
CGI8_TC73393	TC73393	1.49083	0.0235121	up
CGI8_TC73471	TC73471	1.32398	0.00158628	up
CGI8_TC73521	TC73521	1.55443	0.000808894	up
CGI8_TC73555	TC73555	1.82446	0.00104069	up
CGI8_TC73755	TC73755	1.36419	0.00888194	up
CGI8_TC73764	TC73764	1.87653	0.00115216	up
CGI8_TC73869	TC73869	1.34828	0.0265269	up
CGI8_TC73890	TC73890	1.32646	0.0147012	up
CGI8_TC73936	TC73936	1.35226	0.0177199	up
CGI8_TC73955	TC73955	1.41014	0.0391432	up
CGI8_TC73958	TC73958	1.42033	0.0403534	down
CGI8_TC74033	TC74033	1.45171	0.0276955	up
CGI8_TC74161	TC74161	1.58974	0.0300668	up
CGI8_TC74237	TC74237	1.41784	0.0235239	up
CGI8_TC74907	TC74907	2.17908	0.000278814	up
CGI8_TC74985	TC74985	1.35685	0.00324412	up
CGI8_TC75125	TC75125	1.80578	0.00110118	up
CGI8_TC75139	TC75139	1.57706	0.00601425	up
CGI8_TC75183	TC75183	2.05967	0.000115128	up
CGI8_TC75206	TC75206	1.38897	0.0103006	up
CGI8_TC75209	TC75209	2.04402	0.00284315	up
CGI8_TC75268	TC75268	2.03068	0.00478288	up
CGI8_TC75296	TC75296	2.0094	0.00565963	up
CGI8_TC75303	TC75303	1.90151	0.00694425	up
CGI8_TC75412	TC75412	1.40839	0.0302502	up
CGI8_TC75415	TC75415	1.58624	0.0162433	up
CGI8_TC75427	TC75427	1.69403	0.00760653	up
CGI8_TC75539	TC75539	1.43978	0.0311529	up
CGI8_TC75552	TC75552	1.31485	0.0255769	up
CGI8_TC75684	TC75684	1.37648	0.000334587	up
CGI8_TC75728	TC75728	1.50742	0.00201213	up
CGI8_TC75760	TC75760	1.58463	0.00398696	down
CGI8_TC75790	TC75790	1.39006	0.0221634	up
CGI8_TC75878	TC75878	1.51088	0.000719746	down
CGI8_TC75889	TC75889	1.53556	0.000794845	down
CGI8_TC75923	TC75923	1.36143	0.00130423	down
CGI8_TC75939	TC75939	1.75389	0.00326794	up
CGI8_TC75995	TC75995	1.35448	0.00943389	up
CGI8_TC75996	TC75996	1.41517	0.019368	up
CGI8_TC76066	TC76066	1.59641	0.00577724	up
CGI8_TC76083	TC76083	1.53526	0.012464	up
CGI8_TC76095	TC76095	1.38906	0.0101247	up
CGI8_TC76166	TC76166	1.41598	0.000833937	up
CGI8_TC76232	TC76232	1.34918	0.0118846	up
CGI8_TC76243	TC76243	1.89364	0.00539447	up
CGI8_TC76416	TC76416	1.85007	0.000816196	up
CGI8_TC76421	TC76421	1.88894	0.021873	up
CGI8_TC76480	TC76480	1.75375	0.0036093	up
CGI8_TC76513	TC76513	2.03918	0.00656793	up
CGI8_TC76521	TC76521	1.46287	0.00477437	up
CGI8_TC76529	TC76529	1.42324	0.00870279	up
CGI8_TC76555	TC76555	1.47491	0.0181613	up
CGI8_TC76588	TC76588	1.36486	0.00521655	up
CGI8_TC76608	TC76608	1.70925	0.00940155	up
CGI8_TC76712	TC76712	1.34784	0.0409949	up
CGI8_TC76716	TC76716	1.63478	0.00175725	up
CGI8_TC76930	TC76930	1.41308	0.0208422	up
CGI8_TC76947	TC76947	1.41901	0.0158179	up
CGI8_TC76956	TC76956	1.56387	0.023733	up
CGI8_TC76965	TC76965	1.78643	0.00406536	up
CGI8_TC76989	TC76989	1.53938	0.00275688	up
CGI8_TC77053	TC77053	1.41297	0.0499465	up
CGI8_TC77131	TC77131	1.87879	0.00895788	up
CGI8_TC77153	TC77153	1.90788	0.000330297	up
CGI8_TC77173	TC77173	1.97728	0.0167302	down
CGI8_TC77407	TC77407	1.39147	0.0386168	up
CGI8_TC77489	TC77489	1.45461	0.0216141	up
CGI8_TC77534	TC77534	1.49133	0.00826802	up
CGI8_TC77550	TC77550	1.46429	0.0283183	up
CGI8_TC77557	TC77557	1.41077	0.00380099	up
CGI8_TC77677	TC77677	1.52573	0.0143165	up
CGI8_TC77814	TC77814	1.43976	0.0115454	up
CGI8_TC77847	TC77847	1.42031	0.00142811	up
CGI8_TC77995	TC77995	1.49807	0.00296288	up
CGI8_TC78034	TC78034	1.37919	0.0345939	down
CGI8_TC78050	TC78050	1.45428	0.032711	up
CGI8_TC78067	TC78067	1.72757	0.00936482	up
CGI8_TC78190	TC78190	1.33819	0.00113178	up
CGI8_TC78202	TC78202	1.90731	0.000790743	up
CGI8_TC78528	TC78528	1.34727	0.0459813	up
CGI8_TC78618	TC78618	1.95542	0.000360736	up
CGI8_TC78628	TC78628	2.399	0.000442939	up
CGI8_TC78724	TC78724	1.37433	0.0057253	up
CGI8_TC78772	TC78772	1.63896	0.00350149	up
CGI8_TC78806	TC78806	1.7053	0.00328399	up
CGI8_TC78807	TC78807	1.82171	0.0047166	up
CGI8_TC79044	TC79044	1.85385	0.00183493	up
CGI8_TC79230	TC79230	1.79606	0.0163204	down
CGI8_TC79232	TC79232	1.66464	0.00133141	up
CGI8_TC79306	TC79306	1.46984	0.0124228	up
CGI8_TC79497	TC79497	1.50342	0.020021	down
CGI8_TC79551	TC79551	2.38694	0.000113851	up
CGI8_TC79801	TC79801	1.32509	0.0389963	down
CGI8_TC79841	TC79841	1.81806	0.00427723	down
CGI8_TC79931	TC79931	1.59255	0.0045208	up
CGI8_TC79997	TC79997	1.42853	0.0168999	down
CGI8_TC79999	TC79999	1.30481	0.017531	up
CGI8_TC80024	TC80024	1.70014	0.00109377	up
CGI8_TC80155	TC80155	1.90273	0.000667419	up
CGI8_TC80241	TC80241	1.31489	0.0141914	up
CGI8_TC80279	TC80279	1.67156	0.000901923	up
CGI8_TC80304	TC80304	1.42231	0.0160585	down
Cotton12_00001_030	TC68422	1.31166	0.00776559	up
Cotton12_00001_103	TC66125	1.61003	0.00562983	up
Cotton12_00001_104	TC66349	1.67137	0.00677173	down
Cotton12_00001_127	TC66557	1.55395	0.0144201	up
Cotton12_00001_149	TC59138	1.33024	0.00556206	up
Cotton12_00004_24	TC62172	1.33557	0.0246938	up
Cotton12_00008_04	DN800276	1.43426	0.00839003	up
Cotton12_00024_08	TC66576	1.32723	0.0325755	up
Cotton12_00033_03	TC71276	1.39398	0.00443997	up
Cotton12_00035_06	TC66600	2.08058	0.000799745	up
Cotton12_00042_06	CO125394	1.45016	0.00981683	up
Cotton12_00051_02	TC74468	1.5281	0.00891771	up
Cotton12_00053_03	TC62998	2.04495	0.00186771	up
Cotton12_00055_05	TC59634	1.3084	0.0285862	up
Cotton12_00060_04	TC66239	1.71246	0.00203091	up
Cotton12_00061_04	TC60944	1.35632	0.0148032	up
Cotton12_00063_02	TC59270	1.78647	0.0113109	up
Cotton12_00091_02	TC73584	1.36113	0.0209886	down
Cotton12_00105_03	TC67013	1.72538	0.00142552	up
Cotton12_00109_01	TC67382	1.63867	0.000598445	up
Cotton12_00182_02	TC67101	1.58814	0.00464065	up
Cotton12_00190_03	TC62720	1.60563	0.0181022	up
Cotton12_00199_01	TC66522	1.6816	0.00687324	up
Cotton12_00212_02	TC66604	1.37321	0.0096981	up
Cotton12_00249_02	TC64234	1.95852	0.000318488	up
Cotton12_00287_03	TC69966	1.6956	0.00193749	up
Cotton12_00330_01	no hit	1.71818	0.0014312	up
Cotton12_00359_02	TC60372	1.96553	0.00733098	down
Cotton12_00360_01	TC62507	1.60417	0.0111674	up
Cotton12_00363_02	TC77800	1.7331	0.00169296	up
Cotton12_00431_02	DN802052	1.49671	0.00234407	down
Cotton12_00447_01	TC74327	1.39791	0.0135387	up
Cotton12_00507_02	TC69851	1.30268	0.0203799	down
Cotton12_00555_03	TC61123	1.61419	0.00591705	up
Cotton12_00566_01	TC59900	1.30197	0.00343309	down
Cotton12_00578_02	TC69230	1.36942	0.0264135	up
Cotton12_00618_02	TC62907	1.39293	0.00385702	up
Cotton12_00708_01	TC62298	1.37199	0.027028	up
Cotton12_00718_03	TC76693	1.51643	0.0141952	down
Cotton12_00746_01	TC73472	1.46048	0.0103202	up
Cotton12_00811_01	TC74800	1.31608	0.00426491	up
Cotton12_00932_02	TC78306	1.38895	0.0128712	up
Cotton12_00936_04	no hit	1.92109	0.0027153	up
Cotton12_00989_01	TC77153	1.58055	0.000767082	up
Cotton12_00989_02	TC66656	1.54783	0.00423612	down
Cotton12_01044_01	TC59554	1.94919	0.0109855	up
Cotton12_01103_01	TC67279	1.63225	0.0171634	up
Cotton12_01111_01	no hit	1.54953	0.0188288	up
Cotton12_01213_02	TC61644	1.33351	0.00546486	up
Cotton12_01214_01	TC66788	1.43103	0.00822773	up
Cotton12_01271_02	TC74013	1.74422	0.00676404	up
Cotton12_01272_01	TC60035	1.46847	0.0041892	up
Cotton12_01422_01	TC67381	1.52736	0.00765578	up
Cotton12_01426_01	TC78744	1.37156	0.00308838	up
Cotton12_01587_01	TC68241	1.43023	0.00379485	up
Cotton12_01618_01	TC69383	1.30105	0.0177452	down
Cotton12_01623_01	TC74459	1.37049	0.000420785	down
Cotton12_01675_01	TC60374	1.41294	0.00120369	down
Cotton12_01741_02	TC62196	1.3369	0.000594733	up
Cotton12_01757_01	no hit	1.56392	0.00437443	down
Cotton12_01874_01	TC76187	1.48993	0.00957561	up
Cotton12_01876_01	TC63595	1.3961	0.00149181	up
Cotton12_01878_01	no hit	1.56905	0.00162649	up
Cotton12_01999_01	TC59684	1.49568	0.0104233	up
Cotton12_02008_01	TC62042	1.49625	0.0359029	up
Cotton12_02030_01	TC60196	1.50856	0.00728582	down
Cotton12_02079_01	TC67499	1.51422	0.00374646	down
Cotton12_02111_01	TC60524	1.5398	0.0265659	down
Cotton12_02226_01	TC69773	1.45403	0.0267097	up
Cotton12_02318_01	TC72766	1.616	0.00923057	down
Cotton12_02320_01	TC77337	1.34795	0.0384031	up
Cotton12_02340_01	TC61597	1.56656	0.00257333	up
Cotton12_02811_01	TC60432	1.41134	0.0035164	up
Cotton12_02930_01	TC60141	1.91401	0.0110873	up
Cotton12_02934_01	DR453710	1.43227	0.00352271	up
Cotton12_02939_01	TC75265	1.43065	0.0426313	up
Cotton12_02992_01	TC69599	1.47914	0.00768941	up
Cotton12_03195_01	TC75212	1.89783	0.00404928	up
Cotton12_03210_01	TC74366	1.36645	0.00524998	up
Cotton12_03219_01	TC75959	1.74982	0.000241058	up
Cotton12_03291_01	TC69021	1.30182	0.0371471	up
Cotton12_03338_01	TC79454	1.45708	0.0170602	up
Cotton12_03343_01	TC69271	1.32258	0.0140473	up
Cotton12_03425_01	TC68852	1.37431	0.0164944	up
Cotton12_03571_01	TC74984	2.0325	0.00656415	up
Cotton12_03668_01	TC75409	1.7297	0.00389472	up
Cotton12_03679_01	TC74363	1.64983	0.00163053	up
Cotton12_03680_01	TC67788	2.04375	0.000436348	up
Cotton12_03693_01	no hit	1.56957	0.0121702	up
Cotton12_03694_01	TC76708	1.30479	0.0114608	up
Cotton12_03723_01	TC59670	1.36293	0.00370645	up
Cotton12_03844_01	TC66113	1.42543	0.0414149	up
Cotton12_03862_01	TC59257	1.35406	0.0044761	up
Cotton12_03908_01	TC75575	2.0022	0.000624105	up
Cotton12_03963_01	TC61231	1.38596	0.045005	up
Cotton12_03970_01	DN800046	1.72625	0.00722275	down
Cotton12_03995_01	TC61987	1.86022	0.000882651	up
Cotton12_04213_01	TC69257	1.36741	0.00294461	down
Cotton12_04584_01	TC65209	1.63825	0.00142685	up
Cotton12_04700_01	TC76032	2.08019	1.73905e-05	up
Cotton12_04704_01	TC68349	1.79526	0.00898432	up
Cotton12_04864_01	TC76490	1.48436	0.0385313	down
Cotton12_05021_01	TC76175	1.41011	0.00545989	up
Cotton12_05040_01	TC75585	1.51151	0.00731499	up
Cotton12_05057_01	TC63612	1.39045	0.00662348	up
Cotton12_05058_01	TC79821	1.51781	0.000757636	up
Cotton12_05149_01	TC68890	1.35136	0.00369186	up
Cotton12_05197_01	TC70944	1.60592	0.0102045	up
Cotton12_05268_01	TC78397	1.40438	0.0305061	down
Cotton12_05393_01	TC70653	1.34678	0.0450787	up
Cotton12_05398_01	TC65221	1.31173	0.0490701	up
Cotton12_05488_01	TC62656	1.77617	0.0155957	up
Cotton12_05530_01	TC68075	1.91509	0.0105786	up
Cotton12_05586_01	TC79935	1.7523	0.0152574	up
Cotton12_05588_01	TC69028	1.4339	0.00358177	up
Cotton12_05593_01	TC67325	1.35066	8.09318e-06	up
Cotton12_05687_01	TC70407	1.4544	0.000282101	up
Cotton12_05762_01	TC64219	1.44153	0.0119495	down
Cotton12_05777_01	TC70254	1.59734	0.00838705	up
Cotton12_05803_01	TC63093	1.31477	0.00223953	up
Cotton12_05834_01	TC74521	1.45767	0.0154325	up
Cotton12_05862_01	TC61917	1.75206	0.00807251	up
Cotton12_05911_01	TC77739	1.3757	0.0193732	up
Cotton12_06045_01	TC63756	2.30781	0.000221923	up
Cotton12_06108_01	no hit	1.69964	0.000880765	up
Cotton12_06113_01	no hit	1.54575	0.00146253	up
Cotton12_06119_01	CO121253	1.47113	0.00995228	up
Cotton12_06131_04	no hit	1.51264	0.00237823	up
Cotton12_06155_01	TC68279	1.60916	0.0144943	up
Cotton12_06156_01	TC68935	1.37171	0.0129864	up
Cotton12_06161_01	TC65659	1.34997	0.00341412	up
Cotton12_06184_01	TC61220	1.70422	0.00233999	up
Cotton12_06254_01	TC64768	1.66697	0.00772381	up
Cotton12_06311_01	TC79752	1.90477	0.0177724	down
Cotton12_06366_01	TC70193	1.30696	0.0347665	up
Cotton12_06372_01	TC60621	1.64206	0.00023902	up
Cotton12_06425_01	TC75378	1.37501	0.0117501	up
Cotton12_06444_01	TC76199	1.59665	0.0246435	up
Cotton12_06477_01	TC67865	1.62806	0.00308556	up
Cotton12_06759_01	no hit	1.37446	0.00931722	down
Cotton12_06789_01	TC59233	1.38875	0.00569432	up
Cotton12_07064_01	TC78576	1.64338	0.0133126	up
Cotton12_07128_01	TC76031	1.55543	0.00641634	up
Cotton12_07132_01	TC64561	1.47767	0.00406122	up
Cotton12_07170_01	TC73803	1.77207	0.00020342	up
Cotton12_07174_01	TC68910	1.36322	0.00894851	down
Cotton12_07197_01	TC74142	1.35071	0.012484	up
Cotton12_07204_01	no hit	1.4439	0.0233723	up
Cotton12_07260_01	TC69880	1.48865	0.00334307	down
Cotton12_07316_01	TC67268	1.7916	0.00820653	up
Cotton12_07371_01	TC64956	1.31595	0.00509928	up
Cotton12_07451_01	TC65774	1.3376	0.000103481	up
Cotton12_07476_01	no hit	1.36059	0.0291432	down
Cotton12_07481_01	TC63205	1.56007	0.0104072	up
Cotton12_07566_01	TC71905	1.69353	0.00893296	up
Cotton12_07633_01	TC72005	1.4122	0.0377134	up
Cotton12_07720_01	no hit	1.4257	0.00298218	down
Cotton12_07792_01	TC76680	1.40564	0.0360335	down
Cotton12_07837_01	TC74581	1.61647	0.00124394	up
Cotton12_07851_01	no hit	1.30199	0.0327685	up
Cotton12_07898_01	TC67621	1.36709	0.0224331	down
Cotton12_07899_01	no hit	1.58938	0.00140863	up
Cotton12_08057_01	TC69502	1.43472	0.0209748	up
Cotton12_08064_01	TC67126	1.32855	0.0146161	up
Cotton12_08296_01	TC59857	1.39928	0.0394762	up
Cotton12_08301_01	TC76953	1.43794	0.0297157	up
Cotton12_08382_01	TC78860	1.62544	8.03476e-05	up
Cotton12_08465_01	TC77583	1.65906	5.68104e-05	up
Cotton12_08466_01	TC75961	1.5975	0.00145774	up
Cotton12_08475_01	no hit	1.3053	0.000747875	up
Cotton12_08478_01	TC65195	1.31541	0.00271349	up
Cotton12_08522_01	TC67743	1.30184	0.0271885	up
Cotton12_08629_01	no hit	1.31153	0.0154671	up
Cotton12_08740_01	TC69140	1.82087	0.00162818	up
Cotton12_08744_01	TC65351	1.80697	0.0189979	up
Cotton12_08766_01	TC63431	1.76798	0.00278386	up
Cotton12_08877_01	TC69450	1.65704	0.0001719	up
Cotton12_08905_01	TC72002	1.5693	0.00120156	up
Cotton12_08970_01	TC65675	1.30179	0.0183918	down
Cotton12_09076_01	TC72317	1.53436	0.0372895	down
Cotton12_09159_01	TC75934	1.5398	0.0313691	up
Cotton12_09190_01	TC71035	1.54823	0.0349681	up
Cotton12_09193_01	TC66542	1.57613	0.000253271	up
Cotton12_09216_01	TC71079	1.38204	0.00386534	up
Cotton12_09246_01	TC61041	1.83732	0.00229595	up
Cotton12_09283_01	TC66090	1.30538	0.00877786	up
Cotton12_09301_01	TC75531	1.4967	0.0109462	up
Cotton12_09325_01	no hit	1.43466	0.00156249	up
Cotton12_09366_01	TC65175	1.76299	0.00878795	up
Cotton12_09457_01	TC64314	1.34723	0.0107681	up
Cotton12_09465_01	TC76211	1.57994	0.0110629	up
Cotton12_09478_01	TC61882	1.59101	0.00826824	down
Cotton12_09549_01	TC63038	1.79467	0.00130896	up
Cotton12_09642_01	TC73777	2.07131	0.00282737	up
Cotton12_09665_01	TC68467	1.46848	0.00274048	down
Cotton12_09670_01	BQ408638	1.32543	0.0192072	up
Cotton12_09684_01	TC60370	1.48039	0.00160733	up
Cotton12_09759_01	TC68114	2.28702	0.000908176	up
Cotton12_09813_01	TC79080	1.47345	0.000365354	up
Cotton12_09828_01	no hit	1.3919	0.00509219	up
Cotton12_09864_01	TC74946	1.36659	0.0158339	up
Cotton12_09874_01	TC77525	1.52765	0.0119992	up
Cotton12_09910_01	TC69699	1.56615	0.0125936	down
Cotton12_09983_01	BG442528	1.4292	0.00155088	down
Cotton12_10123_01	TC77824	1.30941	9.32364e-05	up
Cotton12_10164_01	no hit	1.36384	0.0426518	down
Cotton12_10187_01	TC79699	1.45308	0.0171617	up
Cotton12_10192_01	TC67820	1.36952	0.0218638	up
Cotton12_10268_01	TC76205	1.50334	0.00745117	down
Cotton12_10270_01	TC63663	1.84612	0.00124648	up
Cotton12_10375_01	TC80317	1.40386	0.034056	up
Cotton12_10390_01	no hit	1.38776	0.0285542	down
Cotton12_10421_01	no hit	1.98248	0.0124196	down
Cotton12_10453_01	BF279037	1.58097	0.00598219	up
Cotton12_10483_01	TC64105	1.5521	0.0134629	up
Cotton12_10519_01	TC66881	1.86672	0.00120198	up
Cotton12_10573_01	TC68804	1.48084	0.00795541	up
Cotton12_10577_01	TC70897	1.33613	0.00128112	up
Cotton12_10599_01	TC62436	1.46541	0.0368061	down
Cotton12_10631_01	TC67317	1.58077	0.00152069	up
Cotton12_10646_01	TC66179	1.30396	0.0143007	up
Cotton12_10667_01	TC67248	1.34424	0.000400949	up
Cotton12_10676_01	TC59994	1.62487	0.0111092	up
Cotton12_10701_01	TC67447	1.52874	0.00585545	up
Cotton12_10723_01	no hit	1.44878	0.00113205	up
Cotton12_10746_01	TC67539	1.54896	0.012571	up
Cotton12_10850_01	no hit	1.33883	0.0440292	down
Cotton12_10863_01	TC70060	1.70009	0.0145245	down
Cotton12_10888_01	no hit	1.30902	0.0120117	up
Cotton12_10924_01	TC74237	1.31899	0.0180442	up
Cotton12_11076_01	TC66122	1.44115	0.0280568	up
Cotton12_11334_01	no hit	1.31244	0.0239551	up
Cotton12_11466_01	TC60739	1.69864	0.00937839	up
Cotton12_11496_01	CO495888	1.37877	0.00570262	up
Cotton12_11561_01	TC68030	1.31401	0.0075496	up
Cotton12_11569_01	no hit	1.52236	0.00104323	up
Cotton12_11638_01	TC63376	1.4123	0.00662613	up
Cotton12_11729_01	TC72613	1.72801	0.00670518	up
Cotton12_11732_01	TC78827	1.50767	0.0145807	up
Cotton12_11800_01	TC76429	1.40102	0.012933	down
Cotton12_11860_01	TC74880	2.26372	0.000152871	up
Cotton12_11912_01	TC76626	1.88611	0.000885426	up
Cotton12_11975_01	TC79317	1.88588	0.00136512	up
Cotton12_12019_01	TC69980	1.34333	0.0124392	down
Cotton12_12021_01	TC61410	1.3559	0.00872409	up
Cotton12_12049_01	CA992714	1.81135	0.0191639	up
Cotton12_12239_01	TC65329	1.35781	0.00901822	down
Cotton12_12297_01	TC70487	1.63359	0.00298007	up
Cotton12_12465_01	TC70360	1.31334	0.0198465	down
Cotton12_12548_01	TC72963	1.79928	0.000154733	up
Cotton12_12670_01	TC67878	1.56044	0.000141891	up
Cotton12_12807_01	AI726808	1.45244	0.0123681	up
Cotton12_12812_01	DR462269	1.52537	0.00120958	down
Cotton12_12914_01	TC72291	1.62993	0.00969131	up
Cotton12_12934_01	TC75132	1.41287	0.00159804	up
Cotton12_12963_01	TC76832	1.55531	0.015145	down
Cotton12_13022_01	TC61268	1.91198	0.00184099	up
Cotton12_13093_01	TC75978	1.71914	0.012033	up
Cotton12_13144_02	DT543487	1.64459	0.0288733	up
Cotton12_13170_01	TC68065	1.36571	0.00850658	up
Cotton12_13219_01	TC74764	1.41142	0.00939979	up
Cotton12_13248_02	TC72917	1.75311	0.00316704	down
Cotton12_13256_01	TC63895	1.37664	0.0412598	up
Cotton12_13326_01	TC73834	1.4145	0.0331448	up
Cotton12_13355_01	TC79926	1.44101	0.00543643	up
Cotton12_13409_01	TC69046	1.32693	0.0103715	up
Cotton12_13488_01	no hit	1.36555	0.0289529	up
Cotton12_13528_01	DN758613	1.8414	0.00358933	up
Cotton12_13563_01	TC68758	1.33778	0.0221391	up
Cotton12_13580_01	TC60806	1.6763	0.00172357	up
Cotton12_13648_01	TC65715	1.4738	0.00241069	up
Cotton12_13649_01	TC62862	1.59431	0.0028645	down
Cotton12_13747_01	TC65867	1.51027	0.00524982	down
Cotton12_13775_01	TC66368	1.31041	0.0393733	down
Cotton12_13841_01	AI728123	1.6372	0.00498504	up
Cotton12_13850_03	CO105202	1.63395	0.00329676	down
Cotton12_13865_02	no hit	1.42618	0.0267855	up
Cotton12_13938_02	no hit	1.55605	0.00705984	up
Cotton12_13992_01	TC67889	1.43415	0.0230368	up
Cotton12_14125_01	TC78385	1.32728	0.0124147	down
Cotton12_14144_01	TC68516	1.97693	0.00621714	up
Cotton12_14162_01	TC66302	1.54056	0.000389304	up
Cotton12_14170_01	TC68996	1.44393	0.0487331	up
Cotton12_14187_01	TC77250	1.76038	0.00284634	up
Cotton12_14218_01	no hit	1.66919	0.0213618	up
Cotton12_14333_01	TC80258	1.56626	0.00859161	up
Cotton12_14400_01	TC67404	1.35295	0.0117253	down
Cotton12_14535_01	TC74949	1.43479	0.0115356	up
Cotton12_14657_01	BQ401837	1.42013	0.004509	up
Cotton12_14678_01	TC65796	1.3195	0.0301222	down
Cotton12_14893_01	TC73663	2.03689	0.0115115	up
Cotton12_14905_01	TC66310	1.76589	0.0128309	up
Cotton12_15075_01	TC67507	1.37723	0.0147017	up
Cotton12_15130_01	TC75845	1.53555	0.000621841	up
Cotton12_15172_01	TC62065	1.67795	0.0148841	up
Cotton12_15187_01	TC67759	1.71293	0.00617144	up
Cotton12_15196_01	TC77654	1.86092	0.0319475	up
Cotton12_15322_01	TC60165	1.50511	0.020849	up
Cotton12_15357_01	TC62023	1.58397	0.0344662	up
Cotton12_15538_01	TC74563	1.96504	0.00804146	up
Cotton12_15559_01	TC69830	1.42182	0.00828982	up
Cotton12_15606_01	TC67169	1.43769	0.0013878	up
Cotton12_15610_01	TC62916	1.51599	0.00271329	up
Cotton12_15645_01	TC60703	1.50499	0.00107238	up
Cotton12_15666_01	TC74141	1.70417	0.000252638	up
Cotton12_15706_02	TC65120	1.48618	0.00360575	up
Cotton12_15878_01	TC68835	1.59035	0.00602905	up
Cotton12_16030_01	TC62013	1.52173	0.00498013	up
Cotton12_16055_01	TC77533	1.35173	0.0228959	down
Cotton12_16166_01	TC65219	1.73889	0.00154073	up
Cotton12_16190_01	no	1.36867	0.0237721	up
Cotton12_16195_01	TC74486	1.3735	0.046704	up
Cotton12_16306_01	TC71442	1.49032	0.00587201	down
Cotton12_16328_01	TC66381	1.53663	0.00626841	up
Cotton12_16377_01	TC66772	1.50924	0.0264739	up
Cotton12_16484_01	BG445146	1.38746	0.0134619	down
Cotton12_16491_01	TC68510	1.64135	0.00570259	up
Cotton12_16524_01	no hit	2.04381	0.000492604	up
Cotton12_16529_02	TC77177	1.48484	0.0118847	up
Cotton12_16539_02	TC62107	1.63234	0.0416576	up
Cotton12_16654_01	TC71293	1.65665	0.00180904	up
Cotton12_16660_02	CO103434	1.78967	0.00254975	down
Cotton12_16665_01	TC61725	1.86841	0.00422965	up
Cotton12_16698_01	TC69558	1.6215	0.0190737	up
Cotton12_16751_01	TC70237	1.33487	0.0224707	up
Cotton12_16779_01	TC60817	1.42499	0.0154873	up
Cotton12_16806_01	TC67767	1.49202	0.00731418	up
Cotton12_16843_01	TC74230	2.05778	0.00168132	up
Cotton12_16861_01	TC63128	1.80088	0.00297512	up
Cotton12_16877_03	TC65385	1.69346	0.0114084	up
Cotton12_16961_01	no hit	1.71649	0.000184782	up
Cotton12_17216_01	TC67696	1.38732	0.00655766	up
Cotton12_17221_01	TC74100	1.48954	0.00970335	down
Cotton12_17277_02	CO075230	1.71045	0.0341458	up
Cotton12_17305_01	TC62804	1.32669	0.00538942	down
Cotton12_17313_01	TC63148	1.46972	0.00393191	up
Cotton12_17337_01	TC67536	1.36484	0.00452388	up
Cotton12_17357_01	TC59801	1.4837	0.00825783	up
Cotton12_17485_01	TC73171	1.50453	0.0149867	up
Cotton12_17502_01	no hit	1.90191	0.00762503	up
Cotton12_17508_01	DT459682	1.32349	0.000148216	down
Cotton12_17695_01	TC69240	1.58478	0.00605491	up
Cotton12_17719_01	TC67601	1.31152	0.000792616	up
Cotton12_17746_01	TC74249	1.73148	0.031745	up
Cotton12_17759_01	TC67590	1.37241	0.0340661	down
Cotton12_17887_01	TC61991	1.388	0.032141	down
Cotton12_17971_01	TC76862	2.07795	0.000131455	up
Cotton12_17974_01	TC63013	1.37948	0.00039086	down
Cotton12_18023_01	TC79357	1.53443	0.00799638	down
Cotton12_18030_01	TC61387	1.55169	0.000110351	up
Cotton12_18065_01	TC61473	1.64407	0.00242989	up
Cotton12_18067_01	TC72692	1.33745	0.00587564	up
Cotton12_18140_01	no hit	1.34961	0.00281863	down
Cotton12_18191_01	TC61372	1.36127	0.0246926	up
Cotton12_18300_01	DN827534	1.86305	0.0142164	up
Cotton12_18340_01	no hit	1.65102	0.00205514	up
Cotton12_18390_03	no hit	1.33941	0.00979847	down
Cotton12_18396_01	TC68032	1.6553	0.000356205	up
Cotton12_18660_01	TC77584	1.34005	0.0194042	up
Cotton12_18677_01	TC61443	1.32606	0.00783484	up
Cotton12_18943_01	TC70919	1.51144	0.000629436	up
Cotton12_19075_01	BG446585	1.30981	0.0248856	up
Cotton12_19317_01	TC62601	1.38812	0.00724674	up
Cotton12_19385_01	TC65402	1.49761	0.00163374	up
Cotton12_19410_01	TC68915	1.42919	0.023686	up
Cotton12_19472_01	TC75084	1.46374	0.00258046	up
Cotton12_19517_01	TC59991	1.61045	0.00519587	up
Cotton12_19579_01	TC65498	1.41458	0.0486571	up
Cotton12_19598_01	TC62899	1.4592	0.00934094	up
Cotton12_20012_02	no hit	1.37945	0.0152945	up
Cotton12_20103_02	TC64571	1.70726	0.00841957	up
Cotton12_20125_02	no hit	1.51152	0.0201495	down
Cotton12_20266_02	TC71919	1.37839	0.0141305	up
Cotton12_20312_02	TC70948	1.49345	0.0391317	up
Cotton12_20341_02	no hit	2.2544	0.000141957	up
Cotton12_20466_02	TC69590	1.80085	0.00571347	up
Cotton12_20557_02	no hit	1.39036	0.0137589	up
Cotton12_20733_02	TC72242	1.97145	0.00204749	up
Cotton12_20768_02	no hit	1.62432	0.000355285	up
Cotton12_20792_02	no hit	1.39743	0.0107367	up
Cotton12_20857_01	CO122822	1.7879	0.00628479	down
Cotton12_20869_02	TC71696	1.31494	0.00011697	up
Cotton12_20953_02	no hit	1.82955	0.00488504	up
Cotton12_21066_02	BQ403222	1.67174	0.00536259	up
Cotton12_21086_02	no hit	1.48919	0.000208987	up
Cotton12_21185_02	TC67444	1.47549	0.0122582	up
Cotton12_21671_02	no hit	1.68218	0.000930371	up
Cotton12_21980_01	DN816905	1.61619	0.0115559	up
Cotton12_22355_01	TC71713	1.78487	0.000848796	up
Cotton12_22845_01	TC64096	1.40733	0.0456571	down
Cotton12_22939_01	no hit	1.55283	0.0346198	up
Cotton12_23074_01	no hit	1.39194	0.00273156	down
Cotton12_23368_01	TC78313	1.73584	7.88581e-05	down
Cotton12_23434_01	DT461770	1.87502	0.000622609	up
Cotton12_23678_01	TC69685	1.44324	0.000634416	up
Cotton12_23919_01	CO083668	1.61627	0.00378179	up
Cotton12_23921_01	no hit	1.39088	0.0300713	up
Cotton12_24578_01	TC75392	1.67108	0.000696389	up
Cotton12_24642_01	DV849235	1.71591	0.000318577	up
Cotton12_24674_01	TC74112	1.38599	0.00161231	up
Cotton12_24707_01	CO102117	1.30886	0.0146802	up
Cotton12_24709_01	no hit	1.99133	0.00460691	up
Cotton12_24980_01	BF274706	1.32343	0.00336986	up
Cotton12_25181_01	no hit	1.61325	0.00145847	up
Cotton12_25240_01	TC64609	1.34072	0.00095061	up
Cotton12_25509_01	BF269715	1.61894	0.00172366	up
Cotton12_25661_01	TC63554	1.37923	0.0140307	down
Cotton12_25988_01	TC79027	2.09954	0.000352222	down
Cotton12_26012_01	DT460646	2.02033	0.0012447	up
Cotton12_26418_01	no hit	1.56455	0.016297	up
Cotton12_26454_01	TC79287	1.60608	0.00350726	up
Cotton12_26471_01	DN817505	1.43823	0.00883697	down
Cotton12_26700_01	no hit	1.65534	0.0372947	up
Cotton12_26790_01	TC70383	1.61473	0.0183539	up
Cotton12_26987_01	TC73029	1.53835	0.00899385	up
Cotton12_27342_01	no hit	1.80343	0.00314753	up
Cotton12_27795_01	no hit	1.40788	0.0423405	up
Cotton12_27825_01	CO495246	1.54982	0.031357	up
Cotton12_27870_01	BF276934	1.72807	0.000208063	up
Cotton12_27913_01	TC76815	1.66774	0.0094944	up
Cotton12_28226_01	TC78882	1.40236	0.0136872	up
Cotton12_28476_01	BG440556	1.32036	0.0142398	up
Cotton12_28721_01	no hit	1.32652	0.0046059	up
Cotton12_29442_01	TC68538	1.35339	0.0326121	up
Cotton12_29746_01	TC61510	1.52754	0.0124476	up
Cotton12_29855_01	no hit	1.61688	0.0489638	down
Cotton12_29925_01	BG440123	1.65918	0.00460499	up
Cotton12_29941_01	CO097598	1.31064	0.0460928	up
Cotton12_30215_01	no hit	1.38924	0.023905	down
Cotton12_30695_01	no hit	1.46015	0.0115614	down
Cotton12_30919_01	BF276979	1.52365	0.0166278	up
Cotton12_30956_01	no hit	1.44284	0.000381132	down
Cotton12_31230_01	no hit	1.54052	0.00928936	up
Cotton12_31355_01	TC67284	1.92507	0.00291616	up
Cotton12_31359_01	AW187751	1.55756	0.00613751	up
Cotton12_32733_01	DT527037	1.31966	0.0368366	down
Cotton12_33183_01	TC65234	1.35619	0.00176399	down
Cotton12_33238_01	no hit	1.44673	0.0260372	up
Cotton12_33241_01	no hit	1.34796	0.0172509	up
Cotton12_33396_01	CO496423	1.61222	0.00231374	up
Cotton12_33414_01	no hit	1.5169	0.0473597	up
Cotton12_33692_01	TC70300	1.5411	0.0106297	up
Cotton12_33694_01	TC63762	1.59933	0.0222063	up
Cotton12_33929_01	no hit	1.52322	0.0318771	down
Cotton12_34182_01	TC65875	1.41785	0.0187321	down
Cotton12_34499_01	TC62791	1.38433	0.0472363	up
Cotton12_34551_01	CO079800	1.37016	0.00437265	up
Cotton12_34776_01	TC71389	1.6132	0.0279067	up
Cotton12_34866_01	DT455611	1.39331	0.00119939	up
Cotton12_35038_01	TC78713	1.32818	0.0386965	up
Cotton12_35075_01	DV848770	2.02477	0.000281646	up
Cotton12_35376_01	TC79696	1.50966	0.00141494	up
Cotton12_35629_01	BF273331	1.33125	0.00407407	up
Cotton12_35688_01	TC62607	1.9603	0.00230019	up
Cotton12_35800_01	no hit	1.82112	0.0158632	up
Cotton12_36014_01	TC78987	1.48391	0.0222326	up
Cotton12_36066_01	TC70708	1.42605	0.00724971	up
Cotton12_36428_01	DR458940	1.61549	0.00346349	down
Cotton12_36741_01	BG445228	1.51379	0.0125232	up
Cotton12_37145_01	no hit	2.17688	0.00590737	up
Cotton12_37226_01	TC77784	1.61286	0.000970886	up
Cotton12_37342_01	no hit	1.99333	0.00284493	up
Cotton12_37450_01	no hit	1.34962	0.0221096	up
Cotton12_37764_01	no hit	2.00231	0.000404617	up
Cotton12_38121_01	AW187515	1.47735	0.0219115	up
Cotton12_38572_01	TC64328	1.31714	0.0222261	up
Cotton12_38657_01	no hit	1.44773	0.00322852	down
Cotton12_38871_01	TC77338	1.40804	0.000555719	up
Cotton12_39042_01	CO497240	1.43456	0.00292134	up
Cotton12_39070_01	no hit	1.30438	0.0128971	down
Cotton12_39114_01	AI728959	1.34357	0.0361514	up
Cotton12_39215_01	no hit	1.56913	0.0050947	up
Cotton12_39407_01	no hit	2.00891	0.00112959	up
Cotton12_39605_01	TC71769	1.34304	0.0383111	up
Cotton12_39700_01	AI730272	1.42103	0.0218492	up
Cotton12_40014_01	DR457144	1.31019	0.0196111	down
Cotton12_40078_01	no hit	1.32667	0.00654335	down
Cotton12_40437_01	no hit	1.37181	0.0200569	down
Cotton12_40707_01	TC74836	1.31306	0.0337197	up
Cotton12_40802_01	no hit	1.6531	0.00309572	down
Cotton12_41021_01	no hit	1.5482	0.00153641	up
Cotton12_41050_01	CO491073	1.54259	0.00243291	up
Cotton12_41133_01	TC78805	1.44517	0.0132353	up
Cotton12_41158_01	TC77132	2.45973	6.10793e-05	up
Cotton12_41255_01	DN799916	1.53279	0.0140215	up
Cotton12_41423_01	TC78310	1.60175	0.00393046	up
Cotton12_41494_01	CD486698	1.53299	0.0111571	up
Cotton12_AF362739	AF362739	1.3953	0.000281693	up
Cotton12_AF522274	AF522274	2.09931	0.00826618	up
Cotton12_AI732033	AI732033	1.31767	0.0117221	up
Cotton12_AY038061	AY038061	1.37089	0.0291051	up
Cotton12_AY072822	AY072822	2.07737	0.00464192	up
Cotton12_AY189971	AY189971	1.61948	0.0082216	up
Cotton12_CD485620	CD485620	1.45225	0.0153523	down
Cotton12_CD485826	CD485826	1.41712	0.0338335	up
Cotton12_CGI8_NP524463	NP524463	1.56034	0.00336027	down
Cotton12_CGI8_TC58926	TC58926	1.31417	0.000869222	up
Cotton12_CGI8_TC59006	TC59006	1.76333	0.00359051	up
Cotton12_CGI8_TC59386	TC59386	2.36213	0.000368674	up
Cotton12_CGI8_TC59609	TC59609	1.39226	0.00761097	up
Cotton12_CGI8_TC59658	TC59658	1.47681	0.00754087	up
Cotton12_CGI8_TC59658.3	TC59658	1.56168	0.0261707	up
Cotton12_CGI8_TC59692	TC59692	1.34609	0.0183341	up
Cotton12_CGI8_TC59737	TC59737	1.58803	0.0166039	up
Cotton12_CGI8_TC59763	TC59763	1.55225	0.0449515	up
Cotton12_CGI8_TC59934	TC59934	1.33661	0.00296189	up
Cotton12_CGI8_TC60082	TC60082	1.39899	0.0260951	up
Cotton12_CGI8_TC60176	TC60176	1.83139	0.00605863	up
Cotton12_CGI8_TC60437	TC60437	1.9449	0.00591351	up
Cotton12_CGI8_TC60462	TC60462	1.46083	0.025651	up
Cotton12_CGI8_TC60690	TC60690	1.34124	0.0219564	up
Cotton12_CGI8_TC61942	TC61942	1.53533	0.00755414	up
Cotton12_CGI8_TC62952	NP385858	1.47901	0.00339899	down
Cotton12_CGI8_TC63891	TC63891	1.34608	0.00484361	up
Cotton12_CGI8_TC64181.2	TC64181	1.38386	0.0187124	down
Cotton12_CGI8_TC66222	TC66222	1.30641	0.0361005	down
Cotton12_CGI8_TC66243	TC66243	2.39289	0.00659926	up
Cotton12_CGI8_TC66389	TC66389	1.41499	0.00309569	up
Cotton12_CGI8_TC66594	TC66594	1.35862	0.0262859	down
Cotton12_CGI8_TC66617	TC66617	1.34104	0.0249513	up
Cotton12_CGI8_TC66714	TC66714	1.34157	0.0107936	up
Cotton12_CGI8_TC66718	TC66718	1.78607	0.00795723	up
Cotton12_CGI8_TC66791	TC66791	2.32031	0.00179107	up
Cotton12_CGI8_TC66975	TC66975	1.83004	0.00230344	up
Cotton12_CGI8_TC67060.1	TC67060	1.45357	0.0089719	up
Cotton12_CGI8_TC67187	TC67187	1.48301	0.0292821	up
Cotton12_CGI8_TC67377	TC67377	1.45964	0.00181889	up
Cotton12_CGI8_TC67613	TC67613	1.50027	0.00686108	up
Cotton12_CGI8_TC68565.1	TC68565	1.40504	0.0044984	up
Cotton12_CGI8_TC69160	TC69160	1.31013	0.0405047	down
Cotton12_CGI8_TC71293	TC71293	1.33238	0.0203006	up
Cotton12_CGI8_TC71338	TC71338	1.92772	0.000952066	up
Cotton12_CGI8_TC73679.1	TC73679	1.77635	0.000484385	up
Cotton12_CGI8_TC73806.2	TC73806	1.97841	0.00240041	up
Cotton12_CGI8_TC73838	TC73838	1.62409	0.0439338	down
Cotton12_CGI8_TC74228	TC74228	1.42706	0.0489864	up
Cotton12_CGI8_TC74573	TC74573	1.67068	0.00743552	up
Cotton12_CGI8_TC74749.1	TC74749	1.55121	0.0157842	down
Cotton12_CGI8_TC74888	TC74888	1.73603	0.0283158	up
[truncated: 39 more rows]

## Sheet: #9
2 DPA (Inner Ovules) vs. 0 DPA (Inner Ovules)				Up/Down in 0 DPA
[truncated: 398 more rows]

[truncated: 1 more sheets: #10]
